# Supplementary material for: Synergistic dual-phase air electrode enables high and durable performance of reversible proton ceramic electrochemical cells
Source: Nat Commun. 2024 Jan 11;15:472. doi: 10.1038/s41467-024-44767-5 (PMC10784466; doi:10.1038/s41467-024-44767-5)
Supplement: Supplementary file 3 — Source Data [file 41467_2024_44767_MOESM3_ESM.zip]

Archive with 71 entries (55 files):
- Source Data file/
- Source Data file/computational models/
- Source Data file/computational models/Different A-site doping configurations/
- Source Data file/computational models/Different A-site doping configurations/c-BSCF-bulk1.cif
- Source Data file/computational models/Different A-site doping configurations/c-BSCF-bulk2.cif
- Source Data file/computational models/Different A-site doping configurations/h-BSCF-bulk1.cif
- Source Data file/computational models/Different A-site doping configurations/h-BSCF-bulk2.cif
- Source Data file/computational models/Different A-site doping configurations/h-BSCF-bulk3.cif
- Source Data file/computational models/Different A-site doping configurations/h-BSCF-bulk4.cif
- Source Data file/computational models/Different B-site doping configurations/
- Source Data file/computational models/Different B-site doping configurations/c-BSCF/
- Source Data file/computational models/Different B-site doping configurations/c-BSCF/c-BSCF-1.cif
- Source Data file/computational models/Different B-site doping configurations/c-BSCF/c-BSCF-2.cif
- Source Data file/computational models/Different B-site doping configurations/c-BSCF/c-BSCF-3.cif
- Source Data file/computational models/Different B-site doping configurations/h-BSCF/
- Source Data file/computational models/Different B-site doping configurations/h-BSCF/h-BSCF-1.cif
- Source Data file/computational models/Different B-site doping configurations/h-BSCF/h-BSCF-2.cif
- Source Data file/computational models/Different B-site doping configurations/h-BSCF/h-BSCF-3.cif
- Source Data file/computational models/Different B-site doping configurations/h-BSCF/h-BSCF-4.cif
- Source Data file/computational models/Different doping configurations/
- Source Data file/computational models/Different doping configurations/c-BSCF/
- Source Data file/computational models/Different doping configurations/c-BSCF/c-BSCF-1.cif
- Source Data file/computational models/Different doping configurations/c-BSCF/c-BSCF-2.cif
- Source Data file/computational models/Different doping configurations/c-BSCF/c-BSCF-3.cif
- Source Data file/computational models/Different doping configurations/h-BSCF/
- Source Data file/computational models/Different doping configurations/h-BSCF/h-BSCF-1.cif
- Source Data file/computational models/Different doping configurations/h-BSCF/h-BSCF-2.cif
- Source Data file/computational models/Different doping configurations/h-BSCF/h-BSCF-3.cif
- Source Data file/computational models/Different doping configurations/h-BSCF/h-BSCF-4.cif
- Source Data file/computational models/H2O adsorption sites/
- Source Data file/computational models/H2O adsorption sites/c-BSCF/
- Source Data file/computational models/H2O adsorption sites/c-BSCF/c-BSCF-site-Co1_top.cif
- Source Data file/computational models/H2O adsorption sites/c-BSCF/c-BSCF-site-Co2_top.cif
- Source Data file/computational models/H2O adsorption sites/c-BSCF/c-BSCF-site-Fe_top.cif
- Source Data file/computational models/H2O adsorption sites/c-BSCF/c-BSCF-site-Hollow.cif
- Source Data file/computational models/H2O adsorption sites/c-BSCF/c-BSCF-site-O_top.cif
- Source Data file/computational models/H2O adsorption sites/h-BSCF/
- Source Data file/computational models/H2O adsorption sites/h-BSCF/h-BSCF-site-Ba_top.cif
- Source Data file/computational models/H2O adsorption sites/h-BSCF/h-BSCF-site-Co_top.cif
- Source Data file/computational models/H2O adsorption sites/h-BSCF/h-BSCF-site-Fe_top.cif
- Source Data file/computational models/H2O adsorption sites/h-BSCF/h-BSCF-site-Line_Co.cif
- Source Data file/computational models/H2O adsorption sites/h-BSCF/h-BSCF-site-O_top.cif
- Source Data file/computational models/OER/
- Source Data file/computational models/OER/c-BSCF/
- Source Data file/computational models/OER/c-BSCF/step1_slab.cif
- Source Data file/computational models/OER/c-BSCF/step2_H2O.cif
- Source Data file/computational models/OER/c-BSCF/step3_OH+H.cif
- Source Data file/computational models/OER/c-BSCF/step4_OH.cif
- Source Data file/computational models/OER/c-BSCF/step5_OHTS.cif
- Source Data file/computational models/OER/c-BSCF/step6_O+H.cif
- Source Data file/computational models/OER/c-BSCF/step7_O.cif
- Source Data file/computational models/OER/c-BSCF/step8_OO.cif
- Source Data file/computational models/OER/h-BSCF/
- Source Data file/computational models/OER/h-BSCF/step1_slab.cif
- Source Data file/computational models/OER/h-BSCF/step2_H2O.cif
- Source Data file/computational models/OER/h-BSCF/step3_OH+H.cif
- Source Data file/computational models/OER/h-BSCF/step4_OH.cif
- Source Data file/computational models/OER/h-BSCF/step5_OHTS.cif
- Source Data file/computational models/OER/h-BSCF/step6_O+H.cif
- Source Data file/computational models/OER/h-BSCF/step7_O.cif
- Source Data file/computational models/OER/h-BSCF/step8_OO.cif
- Source Data file/computational models/Slab/
- Source Data file/computational models/Slab/c-BSCF-slab1.cif
- Source Data file/computational models/Slab/c-BSCF-slab2.cif
- Source Data file/computational models/Slab/c-BSCF-slab3.cif
- Source Data file/computational models/Slab/h-BSCF-slab1.cif
- Source Data file/computational models/Slab/h-BSCF-slab2.cif
- Source Data file/computational models/Slab/h-BSCF-slab3.cif
- Source Data file/computational models/Slab/h-BSCF-slab4.cif
- Source Data file/computational models/Slab/h-BSCF-slab5.cif
- Source Data file/Source data.xlsx
