# Supplementary material for: Synergistic dual-phase air electrode enables high and durable performance of reversible proton ceramic electrochemical cells
Source: Nat Commun. 2024 Jan 11;15:472. doi: 10.1038/s41467-024-44767-5 (PMC10784466; doi:10.1038/s41467-024-44767-5)
Supplement: Supplementary file 3 — Source Data [file 41467_2024_44767_MOESM3_ESM.zip › Source Data file/computational models/H2O adsorption sites/h-BSCF/h-BSCF-site-O_top.cif]

data_h-BSCF-site-O_top
_audit_creation_date              2023-08-25
_audit_creation_method            'Materials Studio'
_symmetry_space_group_name_H-M    'P1'
_symmetry_Int_Tables_number       1
_symmetry_cell_setting            triclinic
loop_
_symmetry_equiv_pos_as_xyz
  x,y,z
_cell_length_a                    11.8325
_cell_length_b                    11.7222
_cell_length_c                    25.0669
_cell_angle_alpha                 90.0000
_cell_angle_beta                  90.0000
_cell_angle_gamma                 120.1180
loop_
_atom_site_label
_atom_site_type_symbol
_atom_site_fract_x
_atom_site_fract_y
_atom_site_fract_z
_atom_site_U_iso_or_equiv
_atom_site_adp_type
_atom_site_occupancy
Co1    Co    0.32784   0.66455   0.19780   0.00000  Uiso   1.00
Co2    Co    0.16070   0.34056   0.09335   0.00000  Uiso   1.00
Co3    Co    0.14988   0.32404   0.36227   0.00000  Uiso   1.00
Co4    Co    0.65287   0.81549   0.09270   0.00000  Uiso   1.00
Co5    Co    0.67308   0.83050   0.36055   0.00000  Uiso   1.00
Co6    Co    0.83243   0.17252   0.23604   0.00000  Uiso   1.00
Co7    Co    0.81866   0.65032   0.23383   0.00000  Uiso   1.00
Co8    Co    0.34140   0.16524   0.23350   0.00000  Uiso   1.00
Fe1    Fe    0.66257   0.32814   0.05160   0.00000  Uiso   1.00
Fe2    Fe    0.66490   0.33379   0.32858   0.00000  Uiso   1.00
Fe3    Fe    0.17944   0.82600   0.09716   0.00000  Uiso   1.00
Fe4    Fe    0.17304   0.83937   0.36808   0.00000  Uiso   1.00
Sr1    Sr    0.00022   0.99326   0.18701   0.00000  Uiso   1.00
Sr2    Sr    0.65932   0.32898   0.18721   0.00000  Uiso   1.00
Sr3    Sr    0.50908   0.46222   0.00000   0.00000  Uiso   1.00
Sr4    Sr    0.50821   0.46724   0.28034   0.00000  Uiso   1.00
Sr5    Sr    0.52741   0.04222   0.00085   0.00000  Uiso   1.00
Sr6    Sr    0.52678   0.04077   0.28379   0.00000  Uiso   1.00
Sr7    Sr    0.94891   0.48019   0.00185   0.00000  Uiso   1.00
Sr8    Sr    0.95435   0.48793   0.28213   0.00000  Uiso   1.00
Sr9    Sr    0.18594   0.81930   0.23917   0.00000  Uiso   1.00
Sr10   Sr    0.16027   0.35612   0.23390   0.00000  Uiso   1.00
Sr11   Sr    0.63694   0.81322   0.23449   0.00000  Uiso   1.00
Ba1    Ba    0.99803   0.99503   0.33083   0.00000  Uiso   1.00
Ba2    Ba    0.99943   0.98905   0.04669   0.00000  Uiso   1.00
Ba3    Ba    0.33129   0.66581   0.04656   0.00000  Uiso   1.00
Ba4    Ba    0.33436   0.66088   0.32367   0.00000  Uiso   1.00
Ba5    Ba    0.46416   0.50507   0.13899   0.00000  Uiso   1.00
Ba6    Ba    0.48797   0.95560   0.14046   0.00000  Uiso   1.00
Ba7    Ba    0.03681   0.52580   0.14018   0.00000  Uiso   1.00
Ba8    Ba    0.82894   0.17751   0.09946   0.00000  Uiso   1.00
Ba9    Ba    0.81512   0.19189   0.37856   0.00000  Uiso   1.00
Ba10   Ba    0.81352   0.64142   0.09788   0.00000  Uiso   1.00
Ba11   Ba    0.81202   0.63357   0.37499   0.00000  Uiso   1.00
Ba12   Ba    0.34695   0.15861   0.09675   0.00000  Uiso   1.00
Ba13   Ba    0.37087   0.18607   0.38177   0.00000  Uiso   1.00
O1     O     0.69501   0.04201   0.20258   0.00000  Uiso   1.00
O2     O     0.95265   0.64680   0.20306   0.00000  Uiso   1.00
O3     O     0.33972   0.30219   0.20418   0.00000  Uiso   1.00
O4     O     0.32504   0.92368   0.05414   0.00000  Uiso   1.00
O5     O     0.32597   0.88315   0.33652   0.00000  Uiso   1.00
O6     O     0.05956   0.37995   0.05378   0.00000  Uiso   1.00
O7     O     0.09372   0.42226   0.33543   0.00000  Uiso   1.00
O8     O     0.60531   0.67354   0.05179   0.00000  Uiso   1.00
O9     O     0.57143   0.67913   0.32945   0.00000  Uiso   1.00
O10    O     0.91762   0.32608   0.19676   0.00000  Uiso   1.00
O11    O     0.43568   0.10919   0.19167   0.00000  Uiso   1.00
O12    O     0.66541   0.55777   0.19291   0.00000  Uiso   1.00
O13    O     0.05317   0.69285   0.05437   0.00000  Uiso   1.00
O14    O     0.04177   0.71534   0.32720   0.00000  Uiso   1.00
O15    O     0.64191   0.93661   0.05327   0.00000  Uiso   1.00
O16    O     0.66634   0.96016   0.32870   0.00000  Uiso   1.00
O17    O     0.29285   0.35663   0.05315   0.00000  Uiso   1.00
O18    O     0.29247   0.34965   0.33167   0.00000  Uiso   1.00
O19    O     0.25338   0.74896   0.14559   0.00000  Uiso   1.00
O20    O     0.22893   0.47365   0.14212   0.00000  Uiso   1.00
O21    O     0.50150   0.24587   0.00387   0.00000  Uiso   1.00
O22    O     0.49887   0.24805   0.28152   0.00000  Uiso   1.00
O23    O     0.52331   0.75307   0.14189   0.00000  Uiso   1.00
O24    O     0.74550   0.25099   0.00235   0.00000  Uiso   1.00
O25    O     0.74784   0.25263   0.27918   0.00000  Uiso   1.00
O26    O     0.73963   0.48819   0.00558   0.00000  Uiso   1.00
O27    O     0.74277   0.49272   0.28008   0.00000  Uiso   1.00
O28    O     0.41111   0.58825   0.23203   0.00000  Uiso   1.00
O29    O     0.59268   0.17778   0.09190   0.00000  Uiso   1.00
O30    O     0.58829   0.18366   0.36778   0.00000  Uiso   1.00
O31    O     0.81067   0.40328   0.09481   0.00000  Uiso   1.00
O32    O     0.81674   0.41036   0.36680   0.00000  Uiso   1.00
O33    O     0.17112   0.58428   0.23858   0.00000  Uiso   1.00
O34    O     0.41314   0.82644   0.23715   0.00000  Uiso   1.00
O35    O     0.58362   0.39902   0.09317   0.00000  Uiso   1.00
O36    O     0.59152   0.41867   0.36597   0.00000  Uiso   1.00
O37    O     0.84962   0.81174   0.25267   0.00000  Uiso   1.00
O38    O     0.18343   0.03344   0.25413   0.00000  Uiso   1.00
O39    O     0.11892   0.93166   0.12601   0.00000  Uiso   1.00
O41    O     0.95757   0.13458   0.25484   0.00000  Uiso   1.00
O42    O     0.80938   0.87667   0.12297   0.00000  Uiso   1.00
O44    O     0.06619   0.18201   0.12320   0.00000  Uiso   1.00
O46    O     0.52515   0.38402   0.46206   0.00000  Uiso   1.00
H1     H     0.50259   0.45106   0.47094   0.00000  Uiso   1.00
H2     H     0.56469   0.40741   0.42320   0.00000  Uiso   1.00
loop_
_geom_bond_atom_site_label_1
_geom_bond_atom_site_label_2
_geom_bond_distance
_geom_bond_site_symmetry_2
_ccdc_geom_bond_type
Co1    O19     2.084   .     S
Co1    O28     1.842   .     S
Co1    O33     1.902   .     S
Co1    O34     1.916   .     S
Co2    O6      1.784   .     S
Co2    O17     1.789   .     S
Co2    O20     1.821   .     S
Co2    O44     1.783   .     S
Co3    O7      1.728   .     S
Co3    O18     1.737   .     S
Co4    O8      1.788   .     S
Co4    O15     1.787   .     S
Co4    O23     1.811   .     S
Co4    O42     1.785   .     S
Co5    O9      1.750   .     S
Co5    O16     1.754   .     S
Co6    O1      1.786   .     S
Co6    O10     1.845   .     S
Co6    O25     1.999   .     S
Co6    O41     1.809   .     S
Co7    O2      1.782   .     S
Co7    O12     1.882   .     S
Co7    O27     1.974   .     S
Co7    O37     1.801   .     S
Co8    O3      1.775   .     S
Co8    O11     1.874   .     S
Co8    O22     2.012   .     S
Co8    O38     1.803   .     S
Fe1    O21     2.037   .     S
Fe1    O24     2.048   .     S
Fe1    O26     1.991   .     S
Fe1    O29     1.830   .     S
Fe1    O31     1.863   .     S
Fe1    O35     1.851   .     S
Fe2    O22     2.069   .     S
Fe2    O25     2.083   .     S
Fe2    O27     2.019   .     S
Fe2    O30     1.812   .     S
Fe2    O32     1.826   .     S
Fe2    O36     1.868   .     S
Fe3    O4      1.861   .     S
Fe3    O13     1.865   .     S
Fe3    O19     1.962   .     S
Fe3    O39     1.860   .     S
Fe4    O5      1.798   .     S
Fe4    O14     1.819   .     S
O46    H1      0.974   .     S
O46    H2      1.056   .     S
