# Supplementary material for: Synergistic dual-phase air electrode enables high and durable performance of reversible proton ceramic electrochemical cells
Source: Nat Commun. 2024 Jan 11;15:472. doi: 10.1038/s41467-024-44767-5 (PMC10784466; doi:10.1038/s41467-024-44767-5)
Supplement: Supplementary file 3 — Source Data [file 41467_2024_44767_MOESM3_ESM.zip › Source Data file/computational models/OER/c-BSCF/step7_O.cif]

data_image0
_chemical_formula_structural       Sr4O33Ba4Fe3Co9
_chemical_formula_sum              "Sr4 O33 Ba4 Fe3 Co9"
_cell_length_a       7.6653
_cell_length_b       7.9751
_cell_length_c       22.9751
_cell_angle_alpha    90
_cell_angle_beta     90
_cell_angle_gamma    90

_space_group_name_H-M_alt    "P 1"
_space_group_IT_number       1

loop_
  _space_group_symop_operation_xyz
  'x, y, z'

loop_
  _atom_site_type_symbol
  _atom_site_label
  _atom_site_symmetry_multiplicity
  _atom_site_fract_x
  _atom_site_fract_y
  _atom_site_fract_z
  _atom_site_occupancy
  Sr  Sr1       1.0  0.00000  0.00000  0.08678  1.0000
  Sr  Sr2       1.0  0.50000  0.50000  0.08678  1.0000
  Sr  Sr3       1.0  0.50141  0.00227  0.25922  1.0000
  Sr  Sr4       1.0  0.99794  0.50235  0.25619  1.0000
  O   O1        1.0  0.25000  0.25000  0.08678  1.0000
  O   O2        1.0  0.00000  0.25000  0.17356  1.0000
  O   O3        1.0  0.25000  0.99947  0.17356  1.0000
  O   O4        1.0  0.75000  0.25000  0.08660  1.0000
  O   O5        1.0  0.50000  0.25000  0.17356  1.0000
  O   O6        1.0  0.75000  0.00000  0.17356  1.0000
  O   O7        1.0  0.25000  0.75000  0.08696  1.0000
  O   O8        1.0  0.00054  0.75000  0.17356  1.0000
  O   O9        1.0  0.25000  0.50053  0.17356  1.0000
  O   O10       1.0  0.75000  0.75000  0.08678  1.0000
  O   O11       1.0  0.49946  0.75000  0.17356  1.0000
  O   O12       1.0  0.75000  0.50000  0.17356  1.0000
  O   O13       1.0  0.24780  0.24599  0.25834  1.0000
  O   O14       1.0  0.99946  0.25000  0.00000  1.0000
  O   O15       1.0  0.00518  0.25466  0.34649  1.0000
  O   O16       1.0  0.25000  0.00000  0.00000  1.0000
  O   O17       1.0  0.25683  0.95644  0.34882  1.0000
  O   O18       1.0  0.74745  0.24688  0.26278  1.0000
  O   O19       1.0  0.50054  0.25000  0.00000  1.0000
  O   O20       1.0  0.49129  0.24723  0.34797  1.0000
  O   O21       1.0  0.75000  0.00053  0.00000  1.0000
  O   O22       1.0  0.74130  0.95956  0.34508  1.0000
  O   O23       1.0  0.25054  0.74833  0.25559  1.0000
  O   O24       1.0  0.00000  0.75000  0.00000  1.0000
  O   O25       1.0  0.00026  0.73840  0.34351  1.0000
  O   O26       1.0  0.25000  0.50000  0.00000  1.0000
  O   O27       1.0  0.24525  0.51670  0.34559  1.0000
  O   O28       1.0  0.74946  0.74951  0.25240  1.0000
  O   O29       1.0  0.50000  0.75000  0.00000  1.0000
  O   O30       1.0  0.49901  0.73726  0.34612  1.0000
  O   O31       1.0  0.75000  0.49947  0.00000  1.0000
  O   O32       1.0  0.75497  0.52172  0.34318  1.0000
  O   O33       1.0  0.77141  0.24975  0.42177  1.0000
  Ba  Ba1       1.0  0.50000  0.00000  0.08678  1.0000
  Ba  Ba2       1.0  0.00000  0.50000  0.08678  1.0000
  Ba  Ba3       1.0  0.00005  0.00091  0.26089  1.0000
  Ba  Ba4       1.0  0.50205  0.49978  0.25765  1.0000
  Fe  Fe1       1.0  0.25000  0.75000  0.17356  1.0000
  Fe  Fe2       1.0  0.75000  0.25000  0.00000  1.0000
  Fe  Fe3       1.0  0.75640  0.26455  0.34744  1.0000
  Co  Co1       1.0  0.25000  0.25000  0.17356  1.0000
  Co  Co2       1.0  0.75000  0.25000  0.17356  1.0000
  Co  Co3       1.0  0.75000  0.75000  0.17356  1.0000
  Co  Co4       1.0  0.25000  0.25000  0.00000  1.0000
  Co  Co5       1.0  0.25918  0.28073  0.34233  1.0000
  Co  Co6       1.0  0.25000  0.75000  0.00000  1.0000
  Co  Co7       1.0  0.24887  0.74411  0.34228  1.0000
  Co  Co8       1.0  0.75000  0.75000  0.00000  1.0000
  Co  Co9       1.0  0.74957  0.74457  0.34194  1.0000
