# Supplementary material for: Synergistic dual-phase air electrode enables high and durable performance of reversible proton ceramic electrochemical cells
Source: Nat Commun. 2024 Jan 11;15:472. doi: 10.1038/s41467-024-44767-5 (PMC10784466; doi:10.1038/s41467-024-44767-5)
Supplement: Supplementary file 3 — Source Data [file 41467_2024_44767_MOESM3_ESM.zip › Source Data file/computational models/OER/h-BSCF/step5_OHTS.cif]

data_image0
_chemical_formula_structural       Co8Fe4Sr11Ba13O43H
_chemical_formula_sum              "Co8 Fe4 Sr11 Ba13 O43 H1"
_cell_length_a       11.8325
_cell_length_b       11.7222
_cell_length_c       25.0669
_cell_angle_alpha    90
_cell_angle_beta     90
_cell_angle_gamma    120.118

_space_group_name_H-M_alt    "P 1"
_space_group_IT_number       1

loop_
  _space_group_symop_operation_xyz
  'x, y, z'

loop_
  _atom_site_type_symbol
  _atom_site_label
  _atom_site_symmetry_multiplicity
  _atom_site_fract_x
  _atom_site_fract_y
  _atom_site_fract_z
  _atom_site_occupancy
  Co  Co1       1.0  0.32784  0.66455  0.19780  1.0000
  Co  Co2       1.0  0.16070  0.34056  0.09335  1.0000
  Co  Co3       1.0  0.17234  0.33960  0.36150  1.0000
  Co  Co4       1.0  0.65287  0.81549  0.09270  1.0000
  Co  Co5       1.0  0.67034  0.82610  0.36183  1.0000
  Co  Co6       1.0  0.83243  0.17252  0.23604  1.0000
  Co  Co7       1.0  0.81866  0.65032  0.23383  1.0000
  Co  Co8       1.0  0.34140  0.16524  0.23350  1.0000
  Fe  Fe1       1.0  0.66257  0.32814  0.05160  1.0000
  Fe  Fe2       1.0  0.67227  0.33608  0.33028  1.0000
  Fe  Fe3       1.0  0.17944  0.82600  0.09716  1.0000
  Fe  Fe4       1.0  0.14466  0.81381  0.37368  1.0000
  Sr  Sr1       1.0  0.00022  0.99326  0.18701  1.0000
  Sr  Sr2       1.0  0.65932  0.32898  0.18721  1.0000
  Sr  Sr3       1.0  0.50908  0.46222  0.00000  1.0000
  Sr  Sr4       1.0  0.51030  0.46323  0.28084  1.0000
  Sr  Sr5       1.0  0.52741  0.04222  0.00085  1.0000
  Sr  Sr6       1.0  0.51988  0.04834  0.28241  1.0000
  Sr  Sr7       1.0  0.94891  0.48019  0.00185  1.0000
  Sr  Sr8       1.0  0.95713  0.48981  0.28129  1.0000
  Sr  Sr9       1.0  0.18594  0.81930  0.23917  1.0000
  Sr  Sr10      1.0  0.16027  0.35612  0.23390  1.0000
  Sr  Sr11      1.0  0.63694  0.81322  0.23449  1.0000
  Ba  Ba1       1.0  0.01270  0.00025  0.32452  1.0000
  Ba  Ba2       1.0  0.99943  0.98905  0.04669  1.0000
  Ba  Ba3       1.0  0.33129  0.66581  0.04656  1.0000
  Ba  Ba4       1.0  0.32615  0.67396  0.32703  1.0000
  Ba  Ba5       1.0  0.46416  0.50507  0.13899  1.0000
  Ba  Ba6       1.0  0.48797  0.95560  0.14046  1.0000
  Ba  Ba7       1.0  0.03681  0.52580  0.14018  1.0000
  Ba  Ba8       1.0  0.82894  0.17751  0.09946  1.0000
  Ba  Ba9       1.0  0.83684  0.21593  0.38182  1.0000
  Ba  Ba10      1.0  0.81352  0.64142  0.09788  1.0000
  Ba  Ba11      1.0  0.80750  0.62205  0.37428  1.0000
  Ba  Ba12      1.0  0.34695  0.15861  0.09675  1.0000
  Ba  Ba13      1.0  0.39317  0.17643  0.39331  1.0000
  O   O1        1.0  0.69501  0.04201  0.20258  1.0000
  O   O2        1.0  0.95265  0.64680  0.20306  1.0000
  O   O3        1.0  0.33972  0.30219  0.20418  1.0000
  O   O4        1.0  0.32504  0.92368  0.05414  1.0000
  O   O5        1.0  0.33396  0.89814  0.35179  1.0000
  O   O6        1.0  0.05956  0.37995  0.05378  1.0000
  O   O7        1.0  0.09451  0.42137  0.34133  1.0000
  O   O8        1.0  0.60531  0.67354  0.05179  1.0000
  O   O9        1.0  0.55719  0.67739  0.33504  1.0000
  O   O10       1.0  0.91762  0.32608  0.19676  1.0000
  O   O11       1.0  0.43568  0.10919  0.19167  1.0000
  O   O12       1.0  0.66541  0.55777  0.19291  1.0000
  O   O13       1.0  0.05317  0.69285  0.05437  1.0000
  O   O14       1.0  0.03484  0.72378  0.32023  1.0000
  O   O15       1.0  0.64191  0.93661  0.05327  1.0000
  O   O16       1.0  0.80349  0.97505  0.37612  1.0000
  O   O17       1.0  0.29285  0.35663  0.05315  1.0000
  O   O18       1.0  0.22336  0.22840  0.35675  1.0000
  O   O19       1.0  0.25338  0.74896  0.14559  1.0000
  O   O20       1.0  0.22893  0.47365  0.14212  1.0000
  O   O21       1.0  0.50150  0.24587  0.00387  1.0000
  O   O22       1.0  0.48262  0.23727  0.28480  1.0000
  O   O23       1.0  0.52331  0.75307  0.14189  1.0000
  O   O24       1.0  0.74550  0.25099  0.00235  1.0000
  O   O25       1.0  0.74974  0.24820  0.28001  1.0000
  O   O26       1.0  0.73963  0.48819  0.00558  1.0000
  O   O27       1.0  0.73755  0.48633  0.28002  1.0000
  O   O28       1.0  0.41111  0.58825  0.23203  1.0000
  O   O29       1.0  0.59268  0.17778  0.09190  1.0000
  O   O30       1.0  0.60738  0.18195  0.36852  1.0000
  O   O31       1.0  0.81067  0.40328  0.09481  1.0000
  O   O32       1.0  0.83672  0.42808  0.36862  1.0000
  O   O33       1.0  0.17112  0.58428  0.23858  1.0000
  O   O34       1.0  0.41314  0.82644  0.23715  1.0000
  O   O35       1.0  0.58362  0.39902  0.09317  1.0000
  O   O36       1.0  0.59041  0.41187  0.36916  1.0000
  O   O37       1.0  0.84962  0.81174  0.25267  1.0000
  O   O38       1.0  0.18343  0.03344  0.25413  1.0000
  O   O39       1.0  0.11892  0.93166  0.12601  1.0000
  O   O40       1.0  0.95757  0.13458  0.25484  1.0000
  O   O41       1.0  0.80938  0.87667  0.12297  1.0000
  O   O42       1.0  0.06619  0.18201  0.12320  1.0000
  O   O43       1.0  0.22444  0.93206  0.42866  1.0000
  H   H1        1.0  0.30198  0.92691  0.40173  1.0000
