# Supplementary material for: Synergistic dual-phase air electrode enables high and durable performance of reversible proton ceramic electrochemical cells
Source: Nat Commun. 2024 Jan 11;15:472. doi: 10.1038/s41467-024-44767-5 (PMC10784466; doi:10.1038/s41467-024-44767-5)
Supplement: Supplementary file 3 — Source Data [file 41467_2024_44767_MOESM3_ESM.zip › Source Data file/Source data.xlsx]

## Sheet: Figure 2a,b,c
C-BSCF					H-BSCF					C/H-BSCF
x	y	Ycalc	Diff		x	y	Ycalc	Diff		x	y	Ycalc	Diff
10	529	525.73	3.26982		10	577.091	665.426	-22.9696		10	419.84	447.946	-28.1061
10.02	571.21	525.257	45.9527		10.02	582.12	664.153	-17.866		10.02	433.61	446.909	-13.2994
10.04	533.61	524.788	8.82218		10.04	633.611	662.89	25.5611		10.04	406.25	445.877	-39.6271
10.06	576	524.322	51.6785		10.06	587.171	661.637	-11.8121		10.06	456.96	444.849	12.1106
10.08	538.24	523.858	14.3816		10.08	638.88	660.394	31.7804		10.08	424.41	443.826	-19.4162
10.1	547.56	523.399	24.1615		10.1	623.138	659.161	19.7186		10.1	379.61	442.807	-63.1974
10.12	552.25	522.942	29.3082		10.12	638.88	657.937	33.6236		10.12	433.61	441.793	-8.18311
10.14	542.89	522.488	20.4017		10.14	587.171	656.722	-8.12553		10.14	452.25	440.783	11.4668
10.16	571.21	522.038	49.1722		10.16	623.138	655.517	22.4513		10.16	401.76	439.778	-38.0177
10.18	580.81	521.59	59.2195		10.18	582.12	654.321	-10.492		10.18	419.84	438.777	-18.9366
10.2	506.25	521.146	-14.8962		10.2	562.135	653.135	-26.0902		10.2	419.84	437.78	-17.9399
10.22	542.89	520.705	22.185		10.22	592.244	651.958	-0.36733		10.22	429	436.788	-7.78759
10.24	556.96	520.267	36.6932		10.24	607.593	650.79	13.1717		10.24	452.25	435.8	16.4504
10.26	585.64	519.832	65.8085		10.26	562.135	649.631	-23.4622		10.26	447.56	434.816	12.7441
10.28	542.89	519.399	23.4907		10.28	562.135	648.481	-22.5997		10.28	429	433.837	-4.83652
10.3	533.61	518.97	14.64		10.3	602.455	647.34	11.52		10.3	433.61	432.861	0.74855
10.32	561.69	518.544	43.1464		10.32	537.644	646.208	-41.0999		10.32	384	431.891	-47.8906
10.34	515.29	518.12	-2.83019		10.34	567.098	645.084	-15.9573		10.34	433.61	430.924	2.68593
10.36	561.69	517.7	43.9904		10.36	552.273	643.97	-27.3524		10.36	401.76	429.962	-28.2017
10.38	529	517.282	11.7182		10.38	567.098	642.864	-14.2919		10.38	410.76	429.004	-18.2436
10.4	576	516.867	59.1331		10.4	577.091	641.767	-5.22488		10.4	438.24	428.05	10.1902
10.42	605.16	516.455	88.7052		10.42	633.611	640.678	42.2208		10.42	415.29	427.1	-11.8101
10.44	529	516.045	12.9546		10.44	572.084	639.597	-7.72893		10.44	401.76	426.155	-24.3945
10.46	501.76	515.639	-13.8788		10.46	607.593	638.525	22.3701		10.46	429	425.213	3.78685
10.48	515.29	515.235	0.0549632		10.48	597.338	637.461	14.7079		10.48	388.41	424.276	-35.8659
10.5	533.61	514.834	18.7761		10.5	587.171	636.406	7.11153		10.5	438.24	423.343	14.8972
10.52	552.25	514.435	37.8145		10.52	577.091	635.359	-0.41899		10.52	410.76	422.414	-11.6538
10.54	552.25	514.04	38.2103		10.54	582.12	634.319	4.50939		10.54	401.76	421.489	-19.7289
10.56	547.56	513.647	33.9134		10.56	572.084	633.288	-2.99727		10.56	401.76	420.568	-18.8081
10.58	552.25	513.256	38.9939		10.58	582.12	632.265	6.0501		10.58	415.29	419.651	-4.36133
10.6	571.21	512.868	58.3418		10.6	602.455	631.25	23.5875		10.6	410.76	418.739	-7.97858
10.62	576	512.483	63.5171		10.62	567.098	630.243	-4.82592		10.62	410.76	417.83	-7.06988
10.64	529	512.1	16.8998		10.64	557.193	629.243	-12.2483		10.64	442.89	416.925	25.9648
10.66	542.89	511.72	31.17		10.66	557.193	628.251	-11.5044		10.66	410.76	416.025	-5.26452
10.68	506.25	511.342	-5.09236		10.68	557.193	627.267	-10.7663		10.68	424.41	415.128	9.28214
10.7	538.24	510.967	27.2728		10.7	557.193	626.291	-10.0339		10.7	419.84	414.235	5.60492
10.72	506.25	510.595	-4.34453		10.72	552.273	625.322	-13.3662		10.72	384	413.346	-29.3463
10.74	519.84	510.224	9.61572		10.74	612.753	624.36	37.2509		10.74	429	412.461	16.5385
10.76	524.41	509.857	14.5534		10.76	592.244	623.406	21.0465		10.76	401.76	411.581	-9.82056
10.78	519.84	509.491	10.3488		10.78	567.098	622.459	1.01149		10.78	410.76	410.704	0.05646
10.8	533.61	509.128	24.4818		10.8	582.12	621.52	14.109		10.8	401.76	409.83	-8.07042
10.82	547.56	508.768	38.7923		10.82	532.811	620.588	-25.872		10.82	392.84	408.961	-16.1212
10.84	576	508.409	67.5905		10.84	607.593	619.663	36.5167		10.84	442.89	408.096	34.7942
10.86	515.29	508.054	7.23638		10.86	607.593	618.745	37.205		10.86	433.61	407.234	26.3757
10.88	524.41	507.7	16.7099		10.88	577.091	617.835	12.724		10.88	419.84	406.377	13.4635
10.9	533.61	507.349	26.2611		10.9	567.098	616.931	5.1577		10.9	415.29	405.523	9.76733
10.92	552.25	507	45.2501		10.92	557.193	616.034	-2.34184		10.92	388.41	404.673	-16.2626
10.94	576	506.653	69.3468		10.94	552.273	615.145	-5.73357		10.94	397.29	403.826	-6.53624
10.96	519.84	506.309	13.5312		10.96	523.211	614.262	-29.0475		10.96	366.56	402.984	-36.4237
10.98	542.89	505.967	36.9234		10.98	537.644	613.386	-16.4834		10.98	452.25	402.145	50.1051
11	492.84	505.627	-12.7866		11	547.375	612.517	-7.80347		11	401.76	401.31	0.45012
11.02	510.76	505.289	5.47115		11.02	582.12	611.654	21.5084		11.02	375.24	400.479	-25.2386
11.04	571.21	504.953	66.2568		11.04	552.273	610.798	-2.47364		11.04	375.24	399.651	-24.411
11.06	538.24	504.62	33.6202		11.06	597.338	609.949	35.3423		11.06	328.49	398.827	-70.3371
11.08	529	504.289	24.7115		11.08	577.091	609.106	19.2704		11.08	353.69	398.007	-44.3168
11.1	556.96	503.959	53.0007		11.1	572.084	608.27	15.7666		11.1	392.84	397.19	-4.35027
11.12	529	503.632	25.3677		11.12	567.098	607.44	12.276		11.12	406.25	396.377	9.87265
11.14	561.69	503.307	58.3827		11.14	567.098	606.617	12.8935		11.14	370.89	395.568	-24.6781
11.16	538.24	502.984	35.2556		11.16	547.375	605.8	-2.7657		11.16	388.41	394.762	-6.35242
11.18	519.84	502.664	17.1765		11.18	528	604.989	-18.1416		11.18	401.76	393.96	7.79963
11.2	488.41	502.345	-13.9348		11.2	523.211	604.184	-21.4892		11.2	370.89	393.162	-22.2719
11.22	519.84	502.028	17.812		11.22	552.273	603.386	3.08551		11.22	406.25	392.367	13.8829
11.24	484	501.713	-17.7132		11.24	567.098	602.594	15.9107		11.24	392.84	391.576	1.26425
11.26	529	501.4	27.5996		11.26	577.091	601.808	24.7442		11.26	415.29	390.788	24.502
11.28	501.76	501.09	0.670369		11.28	577.091	601.028	25.3292		11.28	384	390.004	-6.00376
11.3	571.21	500.781	70.4292		11.3	532.811	600.254	-10.6212		11.3	401.76	389.223	12.537
11.32	538.24	500.474	37.7661		11.32	523.211	599.486	-17.9652		11.32	366.56	388.446	-21.8859
11.34	533.61	500.169	33.4411		11.34	532.811	598.723	-9.47355		11.34	424.41	387.672	36.7378
11.36	488.41	499.866	-11.4559		11.36	557.193	597.967	11.2087		11.36	401.76	386.902	14.8581
11.38	515.29	499.565	15.7253		11.38	537.644	597.217	-4.35645		11.38	410.76	386.135	24.6249
11.4	479.61	499.265	-19.6554		11.4	572.084	596.472	24.6151		11.4	379.61	385.372	-5.76181
11.42	524.41	498.968	25.442		11.42	537.644	595.733	-3.24365		11.42	357.96	384.612	-26.6519
11.44	497.29	498.672	-1.38241		11.44	552.273	595	9.37534		11.44	406.25	383.855	22.3946
11.46	524.41	498.379	26.0313		11.46	528	594.272	-10.1039		11.46	392.84	383.102	9.73766
11.48	510.76	498.087	12.6732		11.48	552.273	593.55	10.4627		11.48	357.96	382.353	-24.3927
11.5	510.76	497.797	12.9634		11.5	552.273	592.833	11.0001		11.5	401.76	381.606	20.1537
11.52	524.41	497.508	26.9016		11.52	518.444	592.122	-16.3756		11.52	397.29	380.863	16.4266
11.54	524.41	497.222	27.1882		11.54	537.644	591.417	-0.0064		11.54	353.69	380.124	-26.4338
11.56	538.24	496.937	41.303		11.56	552.273	590.716	12.5877		11.56	357.96	379.387	-21.4275
11.58	479.61	496.654	-17.044		11.58	552.273	590.022	13.1089		11.58	397.29	378.655	18.6355
11.6	510.76	496.373	14.3873		11.6	523.211	589.332	-10.35		11.6	410.76	377.925	32.8351
11.62	462.25	496.093	-33.8431		11.62	504.273	588.648	-25.4609		11.62	392.84	377.198	15.6415
11.64	529	495.815	33.1848		11.64	532.811	587.969	-1.40764		11.64	375.24	376.475	-1.23539
11.66	475.24	495.539	-20.299		11.66	523.211	587.295	-8.82234		11.66	406.25	375.756	30.4945
11.68	492.84	495.264	-2.42449		11.68	567.098	586.626	27.8862		11.68	353.69	375.039	-21.3489
11.7	497.29	494.992	2.29837		11.7	547.375	585.963	12.1117		11.7	341	374.326	-33.3255
11.72	533.61	494.72	38.8896		11.72	537.644	585.305	4.57753		11.72	384	373.615	10.3846
11.74	519.84	494.451	25.3892		11.74	567.098	584.651	29.3676		11.74	392.84	372.908	19.9316
11.76	470.89	494.183	-23.2929		11.76	508.975	584.003	-18.0982		11.76	370.89	372.205	-1.31463
11.78	510.76	493.917	16.8434		11.78	552.273	583.36	18.1054		11.78	384	371.504	12.496
11.8	492.84	493.652	-0.811848		11.8	552.273	582.721	18.5842		11.8	357.96	370.807	-12.8466
11.82	524.41	493.389	31.0213		11.82	537.644	582.087	6.99042		11.82	379.61	370.112	9.4977
11.84	453.69	493.127	-39.4371		11.84	552.273	581.459	19.531		11.84	357.96	369.421	-11.4611
11.86	510.76	492.867	17.8929		11.86	523.211	580.835	-3.97706		11.86	370.89	368.733	2.15698
11.88	475.24	492.609	-17.3686		11.88	547.375	580.216	16.4224		11.88	379.61	368.048	11.5619
11.9	506.25	492.352	13.8984		11.9	504.273	579.601	-18.6758		11.9	353.69	367.366	-13.6762
11.92	501.76	492.096	9.66382		11.92	537.644	578.991	9.31251		11.92	357.96	366.687	-8.72738
11.94	479.61	491.842	-12.2323		11.94	532.811	578.386	5.77936		11.94	401.76	366.012	35.7484
11.96	497.29	491.59	5.70019		11.96	528	577.786	2.26073		11.96	341	365.339	-24.3389
11.98	484	491.339	-7.33887		11.98	481.091	577.19	-35.9923		11.98	392.84	364.669	28.1708
12	484	491.089	-7.08938		12	518.444	576.598	-4.7328		12	353.69	364.003	-10.3125
12.02	506.25	490.841	15.4086		12.02	557.193	576.012	27.6754		12.02	406.25	363.339	42.9112
12.04	462.25	490.595	-28.3448		12.04	537.644	575.429	11.9842		12.04	384	362.678	21.3219
12.06	515.29	490.35	24.9404		12.06	518.444	574.851	-3.42237		12.06	392.84	362.02	30.8196
12.08	501.76	490.106	11.6541		12.08	504.273	574.278	-14.6832		12.08	410.76	361.366	49.3944
12.1	479.61	489.864	-10.2536		12.1	504.273	573.708	-14.2563		12.1	384	360.714	23.2862
12.12	506.25	489.623	16.6274		12.12	508.975	573.144	-9.95363		12.12	357.96	360.065	-2.10485
12.14	484	489.383	-5.38311		12.14	528	572.583	6.1628		12.14	401.76	359.419	42.3412
12.16	488.41	489.145	-0.734951		12.16	528	572.027	6.58004		12.16	375.24	358.776	16.4643
12.18	552.25	488.908	63.3418		12.18	508.975	571.475	-8.70189		12.18	384	358.135	25.8645
12.2	497.29	488.673	8.6173		12.2	542.498	570.927	19.3661		12.2	366.56	357.498	9.06188
12.22	488.41	488.439	-0.0286062		12.22	513.698	570.383	-3.98614		12.22	375.24	356.864	18.3764
12.24	501.76	488.206	13.5542		12.24	528	569.843	8.21756		12.24	388.41	356.232	32.1781
12.26	515.29	487.974	27.3156		12.26	562.135	569.308	36.7802		12.26	379.61	355.603	24.0069
12.28	497.29	487.744	9.54577		12.28	537.644	568.776	16.9738		12.28	362.25	354.977	7.27299
12.3	506.25	487.515	18.7346		12.3	547.375	568.249	25.3974		12.3	349.44	354.354	-4.91375
12.32	462.25	487.288	-25.0378		12.32	485.684	567.725	-25.105		12.32	320.25	353.733	-33.4833
12.34	506.25	487.062	19.1885		12.34	532.811	567.206	14.1646		12.34	336.81	353.116	-16.3056
12.36	501.76	486.837	14.9235		12.36	518.444	566.69	2.69823		12.36	362.25	352.501	9.74941
12.38	492.84	486.613	6.22726		12.38	523.211	566.179	7.01496		12.38	341	351.888	-10.8884
12.4	488.41	486.39	2.01979		12.4	528	565.671	11.3468		12.4	336.81	351.279	-14.4688
12.42	470.89	486.169	-15.2789		12.42	499.593	565.167	-11.7112		12.42	336.81	350.672	-13.862
12.44	479.61	485.949	-6.33886		12.44	552.273	564.667	32.1249		12.44	353.69	350.068	3.6221
12.46	488.41	485.73	2.68001		12.46	523.211	564.17	8.52114		12.46	362.25	349.466	12.7835
12.48	492.84	485.512	7.32766		12.48	504.273	563.678	-6.73338		12.48	341	348.868	-7.86766
12.5	492.84	485.296	7.54412		12.5	523.211	563.189	9.25729		12.5	379.61	348.272	31.3385
12.52	484	485.081	-1.0806		12.52	523.211	562.704	9.62121		12.52	324.36	347.678	-23.318
12.54	497.29	484.866	12.4235		12.54	528	562.222	13.9334		12.54	345.21	347.087	-1.8771
12.56	506.25	484.654	21.5965		12.56	462.938	561.744	-39.3841		12.56	324.36	346.499	-22.1388
12.58	488.41	484.442	3.96825		12.58	562.135	561.27	42.8086		12.58	341	345.913	-4.91307
12.6	475.24	484.231	-8.99111		12.6	508.975	560.799	-0.69529		12.6	353.69	345.33	8.36008
12.62	484	484.022	-0.0215903		12.62	513.698	560.332	3.55216		12.62	336.81	344.749	-7.93933
12.64	492.84	483.813	9.0268		12.64	557.193	559.868	39.783		12.64	320.25	344.171	-23.9213
12.66	479.61	483.606	-3.99594		12.66	557.193	559.408	40.1282		12.66	345.21	343.596	1.61425
12.68	462.25	483.4	-21.1498		12.68	523.211	558.951	12.4357		12.68	332.64	343.023	-10.3827
12.7	497.29	483.195	14.0953		12.7	499.593	558.498	-6.70922		12.7	362.25	342.452	19.7978
12.72	479.61	482.991	-3.3807		12.72	528	558.048	17.0643		12.72	341	341.884	-0.88414
12.74	488.41	482.788	5.62223		12.74	523.211	557.601	13.4482		12.74	370.89	341.319	29.5715
12.76	510.76	482.586	28.1741		12.76	528	557.158	17.7317		12.76	328.49	340.755	-12.2654
12.78	479.61	482.385	-2.77516		12.78	485.684	556.718	-16.8493		12.78	366.56	340.195	26.3653
12.8	475.24	482.185	-6.94542		12.8	537.644	556.281	26.3452		12.8	336.81	339.636	-2.82642
12.82	441	481.987	-40.9867		12.82	490.298	555.848	-12.3897		12.82	370.89	339.081	31.8095
12.84	492.84	481.789	11.0509		12.84	508.975	555.417	3.3409		12.84	341	338.527	2.47298
12.86	484	481.592	2.40758		12.86	504.273	554.99	-0.21787		12.86	349.44	337.976	11.4641
12.88	501.76	481.397	20.3632		12.88	523.211	554.567	15.724		12.88	353.69	337.427	16.2629
12.9	466.56	481.202	-14.6422		12.9	513.698	554.146	8.19149		12.9	316.16	336.881	-20.7207
12.92	501.76	481.009	20.7515		12.92	552.273	553.729	40.3286		12.92	357.96	336.337	21.6234
12.94	492.84	480.816	12.0241		12.94	476.52	553.314	-21.8566		12.94	316.16	335.795	-19.6347
12.96	501.76	480.624	21.1357		12.96	499.593	552.903	-2.51307		12.96	336.81	335.255	1.55477
12.98	457.96	480.434	-22.4736		12.98	508.975	552.494	5.53315		12.98	353.69	334.718	18.972
13	470.89	480.244	-9.35386		13	467.444	552.089	-28.4259		13	341	334.183	6.817
13.02	488.41	480.055	8.35489		13.02	518.444	551.687	13.9508		13.02	336.81	333.65	3.15973
13.04	529	479.867	49.1327		13.04	504.273	551.288	2.55926		13.04	349.44	333.12	16.3202
13.06	479.61	479.68	-0.0704351		13.06	490.298	550.891	-8.67248		13.06	332.64	332.591	0.04855
13.08	488.41	479.494	8.91553		13.08	485.684	550.498	-12.1844		13.08	320.25	332.065	-11.8154
13.1	479.61	479.309	0.300533		13.1	547.375	550.107	39.0035		13.1	320.25	331.541	-11.2914
13.12	484	479.125	4.87466		13.12	499.593	549.72	-0.12584		13.12	379.61	331.02	48.5903
13.14	515.29	478.942	36.3478		13.14	537.644	549.335	31.5547		13.14	320.25	330.5	-10.2501
13.16	466.56	478.76	-12.1998		13.16	532.811	548.953	27.8542		13.16	375.24	329.983	45.2574
13.18	466.56	478.578	-12.0184		13.18	481.091	548.574	-14.5305		13.18	370.89	329.467	41.4228
13.2	492.84	478.398	14.4421		13.2	523.211	548.198	20.5008		13.2	332.64	328.954	3.686
13.22	492.84	478.218	14.6217		13.22	504.273	547.824	5.157		13.22	304.01	328.443	-24.4328
13.24	488.41	478.039	10.3705		13.24	494.935	547.453	-2.26886		13.24	308.04	327.934	-19.8937
13.26	466.56	477.862	-11.3015		13.26	513.698	547.085	13.4873		13.26	332.64	327.427	5.21333
13.28	457.96	477.684	-19.7245		13.28	467.444	546.72	-24.3987		13.28	362.25	326.922	35.3283
13.3	453.69	477.508	-23.8182		13.3	508.975	546.357	10.1364		13.3	324.36	326.419	-2.05867
13.32	519.84	477.333	42.5072		13.32	513.698	545.997	14.3035		13.32	341	325.918	15.0823
13.34	470.89	477.158	-6.26828		13.34	504.273	545.639	6.79562		13.34	304.01	325.419	-21.4086
13.36	492.84	476.985	15.8554		13.36	490.298	545.284	-4.4672		13.36	316.16	324.922	-8.76159
13.38	492.84	476.812	16.0284		13.38	513.698	544.932	15.102		13.38	353.69	324.426	29.2635
13.4	466.56	476.64	-10.0795		13.4	528	544.582	27.1634		13.4	345.21	323.933	21.2767
13.42	475.24	476.468	-1.22823		13.42	513.698	544.235	15.6248		13.42	353.69	323.442	30.2479
13.44	484	476.298	7.70229		13.44	485.684	543.89	-7.22872		13.44	316.16	322.953	-6.79276
13.46	453.69	476.128	-22.438		13.46	518.444	543.548	20.0549		13.46	357.96	322.465	35.4947
13.48	453.69	475.959	-22.269		13.48	458.455	543.208	-29.1813		13.48	320.25	321.98	-1.72972
13.5	449.44	475.791	-26.3509		13.5	547.375	542.871	44.4307		13.5	284.16	321.496	-37.336
13.52	462.25	475.623	-13.3735		13.52	485.684	542.536	-6.21317		13.52	357.96	321.014	36.9459
13.54	484	475.457	8.54319		13.54	481.091	542.204	-9.75284		13.54	312.09	320.534	-8.44401
13.56	445.21	475.291	-30.0809		13.56	508.975	541.874	13.4987		13.56	349.44	320.056	29.3843
13.58	453.69	475.126	-21.4358		13.58	490.298	541.546	-1.66354		13.58	308.04	319.579	-11.5392
13.6	462.25	474.961	-12.7114		13.6	513.698	541.221	17.8855		13.6	349.44	319.104	30.3355
13.62	510.76	474.798	35.9623		13.62	490.298	540.898	-1.1773		13.62	336.81	318.632	18.1785
13.64	445.21	474.635	-29.4247		13.64	471.971	540.577	-16.0568		13.64	349.44	318.16	31.2797
13.66	497.29	474.473	22.8175		13.66	471.971	540.259	-15.818		13.66	312.09	317.691	-5.60075
13.68	462.25	474.311	-12.061		13.68	508.975	539.943	14.9471		13.68	341	317.223	23.7771
13.7	462.25	474.15	-11.9002		13.7	490.298	539.629	-0.2255		13.7	316.16	316.757	-0.59677
13.72	436.81	473.99	-37.1801		13.72	476.52	539.317	-11.3588		13.72	304.01	316.292	-12.2823
13.74	453.69	473.831	-20.1407		13.74	485.684	539.008	-3.56671		13.74	276.36	315.829	-39.4695
13.76	457.96	473.672	-15.7119		13.76	523.211	538.7	27.6237		13.76	312.09	315.368	-3.27828
13.78	484	473.514	10.4861		13.78	485.684	538.395	-3.10748		13.78	316.16	314.909	1.25131
13.8	492.84	473.357	19.4835		13.8	499.593	538.092	8.59469		13.8	276.36	314.451	-38.0907
13.82	436.81	473.2	-36.3898		13.82	467.444	537.792	-17.7027		13.82	336.81	313.994	22.8157
13.84	462.25	473.044	-10.7938		13.84	481.091	537.493	-6.21973		13.84	320.25	313.539	6.71053
13.86	484	472.888	11.1116		13.86	494.935	537.196	5.42368		13.86	328.49	313.086	15.4038
13.88	484	472.734	11.2663		13.88	490.298	536.902	1.81953		13.88	296.01	312.634	-16.6244
13.9	445.21	472.58	-27.3696		13.9	494.935	536.61	5.86384		13.9	300	312.184	-12.1842
13.92	449.44	472.426	-22.9861		13.92	494.935	536.319	6.08161		13.92	280.25	311.735	-31.4854
13.94	479.61	472.273	7.33666		13.94	481.091	536.031	-5.12315		13.94	341	311.288	29.7118
13.96	462.25	472.121	-9.87114		13.96	458.455	535.745	-23.5834		13.96	308.04	310.842	-2.80236
13.98	445.21	471.97	-26.7596		13.98	532.811	535.46	37.9738		13.98	328.49	310.398	18.092
14	462.25	471.819	-9.56863		14	494.935	535.178	6.93762		14	296.01	309.955	-13.9451
14.02	462.25	471.668	-9.41829		14.02	485.684	534.897	-0.48409		14.02	288.09	309.514	-21.4236
14.04	488.41	471.519	16.8914		14.04	467.444	534.619	-15.3232		14.04	328.49	309.073	19.4165
14.06	466.56	471.369	-4.80942		14.06	490.298	534.342	3.73917		14.06	308.04	308.635	-0.59475
14.08	428.49	471.221	-42.7309		14.08	481.091	534.068	-3.65086		14.08	312.09	308.197	3.8926
14.1	449.44	471.073	-21.6329		14.1	445.135	533.795	-33.1103		14.1	332.64	307.761	24.8786
14.12	441	470.926	-29.9255		14.12	481.091	533.524	-3.24315		14.12	324.36	307.327	17.0333
14.14	470.89	470.779	0.111264		14.14	490.298	533.255	4.55462		14.14	341	306.893	34.1067
14.16	466.56	470.633	-4.07253		14.16	490.298	532.988	4.755		14.16	292.04	306.461	-14.4213
14.18	466.56	470.487	-3.92687		14.18	467.444	532.723	-13.901		14.18	312.09	306.031	6.05949
14.2	466.56	470.342	-3.78177		14.2	462.938	532.459	-17.4203		14.2	308.04	305.601	2.43901
14.22	475.24	470.197	5.04277		14.22	445.135	532.197	-31.912		14.22	312.09	305.173	6.91725
14.24	445.21	470.053	-24.8432		14.24	499.593	531.937	13.211		14.24	292.04	304.746	-12.7057
14.26	449.44	469.91	-20.4698		14.26	504.273	531.679	17.2657		14.26	261	304.32	-43.3199
14.28	497.29	469.767	27.5232		14.28	513.698	531.423	25.234		14.28	312.09	303.895	8.19464
14.3	457.96	469.624	-11.6645		14.3	471.971	531.168	-8.99987		14.3	320.25	303.472	16.778
14.32	449.44	469.483	-20.0426		14.32	453.993	530.915	-23.6421		14.32	345.21	303.05	42.1602
14.34	445.21	469.341	-24.1313		14.34	462.938	530.663	-16.0736		14.34	288.09	302.629	-14.5387
14.36	457.96	469.2	-11.2405		14.36	490.298	530.414	6.68569		14.36	312.09	302.209	9.88122
14.38	462.25	469.06	-6.8102		14.38	499.593	530.166	14.5397		14.38	320.25	301.79	18.46
14.4	488.41	468.92	19.4896		14.4	458.455	529.919	-19.2145		14.4	312.09	301.372	10.7177
14.42	484	468.781	15.2189		14.42	499.593	529.675	14.908		14.42	308.04	300.956	7.08422
14.44	453.69	468.642	-14.9524		14.44	485.684	529.432	3.61536		14.44	320.25	300.54	19.7097
14.46	457.96	468.504	-10.5441		14.46	508.975	529.19	23.0115		14.46	296.01	300.126	-4.11591
14.48	457.96	468.366	-10.4063		14.48	481.091	528.95	0.18745		14.48	320.25	299.713	20.5374
14.5	457.96	468.229	-10.269		14.5	471.971	528.712	-7.15777		14.5	308.04	299.3	8.73971
14.52	428.49	468.092	-39.6021		14.52	499.593	528.475	15.8078		14.52	253.44	298.889	-45.449
14.54	449.44	467.956	-18.5158		14.54	508.975	528.24	23.7243		14.54	300	298.479	1.52119
14.56	449.44	467.82	-18.3799		14.56	462.938	528.006	-14.0805		14.56	316.16	298.07	18.0904
14.58	470.89	467.684	3.20558		14.58	490.298	527.774	8.66569		14.58	296.01	297.661	-1.65133
14.6	441	467.549	-26.5495		14.6	467.444	527.543	-10.0163		14.6	320.25	297.254	22.9959
14.62	424.36	467.415	-43.055		14.62	490.298	527.314	9.01063		14.62	336.81	296.848	39.9622
14.64	457.96	467.281	-9.32092		14.64	445.135	527.086	-28.0786		14.64	292.04	296.442	-4.40245
14.66	470.89	467.147	3.74272		14.66	499.593	526.86	17.0191		14.66	312.09	296.038	16.0519
14.68	445.21	467.014	-21.8041		14.68	462.938	526.635	-13.0523		14.68	288.09	295.635	-7.5446
14.7	436.81	466.881	-30.0714		14.7	462.938	526.412	-12.8847		14.7	296.01	295.232	0.77795
14.72	412.09	466.749	-54.6591		14.72	485.684	526.19	6.04679		14.72	300	294.83	5.16958
14.74	449.44	466.617	-17.1772		14.74	458.455	525.969	-16.2518		14.74	300	294.43	5.57032
14.76	436.81	466.486	-29.6758		14.76	449.553	525.75	-23.4314		14.76	312.09	294.03	18.0602
14.78	436.81	466.355	-29.5448		14.78	504.273	525.532	21.876		14.78	292.04	293.631	-1.59082
14.8	445.21	466.224	-21.0142		14.8	436.364	525.316	-33.9867		14.8	308.04	293.233	14.8073
14.82	453.69	466.094	-12.404		14.82	481.091	525.101	3.07461		14.82	312.09	292.836	19.2545
14.84	453.69	465.964	-12.2742		14.84	453.993	524.887	-19.1211		14.84	304.01	292.439	11.5707
14.86	408.04	465.835	-57.7948		14.86	445.135	524.674	-26.2698		14.86	328.49	292.044	36.446
14.88	441	465.706	-24.7058		14.88	436.364	524.463	-33.3474		14.88	304.01	291.65	12.3603
14.9	457.96	465.577	-7.61727		14.9	471.971	524.253	-3.81408		14.9	292.04	291.256	0.78357
14.92	428.49	465.449	-36.9591		14.92	485.684	524.045	7.65529		14.92	320.25	290.864	29.3858
14.94	408.04	465.321	-57.2813		14.94	462.938	523.838	-10.9543		14.94	284.16	290.473	-6.31302
14.96	428.49	465.194	-36.7038		14.96	523.211	523.632	38.9252		14.96	288.09	290.083	-1.99303
14.98	457.96	465.067	-7.1068		14.98	458.455	523.427	-14.3453		14.98	288.09	289.694	-1.60434
15	475.24	464.94	10.2999		15	471.971	523.224	-3.04162		15	284.16	289.307	-5.14713
15.02	436.81	464.814	-28.0038		15.02	458.455	523.021	-14.0409		15.02	249.69	288.922	-39.2317
15.04	449.44	464.688	-15.2479		15.04	467.444	522.82	-6.47416		15.04	264.81	288.538	-23.7283
15.06	484	464.562	19.4377		15.06	481.091	522.62	4.93473		15.06	272.49	288.158	-15.6679
15.08	457.96	464.437	-6.47713		15.08	462.938	522.422	-9.8923		15.08	284.16	287.783	-3.62282
15.1	466.56	464.312	2.24773		15.1	445.135	522.224	-24.4322		15.1	324.36	287.414	36.9464
15.12	457.96	464.188	-6.22778		15.12	427.68	522.028	-38.6849		15.12	268.64	287.036	-18.3964
15.14	436.81	464.064	-27.2536		15.14	481.091	521.833	5.52542		15.14	276.36	286.661	-10.3009
15.16	453.69	463.94	-10.2498		15.16	518.444	521.639	36.4869		15.16	288.09	286.288	1.80178
15.18	408.04	463.816	-55.7763		15.18	513.698	521.446	32.7166		15.18	276.36	285.919	-9.55935
15.2	449.44	463.693	-14.2532		15.2	476.52	521.254	2.1884		15.2	316.16	285.555	30.6045
15.22	441	463.57	-22.5704		15.22	453.993	521.063	-16.2536		15.22	312.09	285.199	26.891
15.24	412.09	463.448	-51.3579		15.24	467.444	520.874	-5.01446		15.24	272.49	284.856	-12.3655
15.26	441	463.326	-22.3258		15.26	462.938	520.685	-8.59012		15.26	257.21	284.534	-27.3238
15.28	445.21	463.204	-17.994		15.28	471.971	520.498	-0.99755		15.28	300	284.247	15.7531
15.3	400	463.082	-63.0825		15.3	499.593	520.312	21.9302		15.3	284.16	284.052	0.10839
15.32	453.69	462.961	-9.27128		15.32	467.444	520.126	-4.45388		15.32	300	283.948	16.0523
15.34	445.21	462.84	-17.6304		15.34	499.593	519.942	22.2073		15.34	288.09	283.935	4.15497
15.36	436.81	462.72	-25.9098		15.36	449.553	519.759	-18.9383		15.36	280.25	284.003	-3.7531
15.38	432.64	462.6	-29.9596		15.38	462.938	519.577	-7.75868		15.38	300	284.148	15.8521
15.4	416.16	462.48	-46.3196		15.4	453.993	519.396	-15.0028		15.4	288.09	284.38	3.70972
15.42	457.96	462.36	-4.39996		15.42	449.553	519.216	-18.5307		15.42	296.01	284.721	11.2886
15.44	436.81	462.241	-25.4306		15.44	458.455	519.036	-11.0523		15.44	238.56	285.204	-46.6445
15.46	441	462.122	-21.1215		15.46	462.938	518.858	-7.21966		15.46	296.01	285.881	10.1293
15.48	457.96	462.003	-4.04272		15.48	485.684	518.681	11.6783		15.48	296.01	286.833	9.17664
15.5	484	461.884	22.1158		15.5	427.68	518.505	-36.0425		15.5	268.64	288.208	-19.5677
15.52	445.21	461.766	-16.556		15.52	490.298	518.329	15.749		15.52	300	290.282	9.71785
15.54	441	461.648	-20.648		15.54	513.698	518.155	35.1848		15.54	284.16	293.616	-9.45595
15.56	436.81	461.53	-24.7204		15.56	458.455	517.982	-10.2611		15.56	304.01	298.699	5.31092
15.58	428.49	461.413	-32.923		15.58	485.684	517.809	12.3323		15.58	332.64	301.677	30.9629
15.6	441	461.296	-20.2958		15.6	453.993	517.637	-13.684		15.6	308.04	294.807	13.2326
15.62	400	461.179	-61.1789		15.62	458.455	517.467	-9.87496		15.62	264.81	289.593	-24.7832
15.64	441	461.062	-20.0623		15.64	481.091	517.297	8.92742		15.64	280.25	283.088	-2.83762
15.66	441	460.946	-19.946		15.66	481.091	517.128	9.05415		15.66	280.25	279.386	0.86386
15.68	466.56	460.83	5.7301		15.68	419.084	516.96	-41.9758		15.68	300	277.857	22.1434
15.7	420.25	460.714	-40.4641		15.7	440.738	516.792	-23.9853		15.7	272.49	276.998	-4.50786
15.72	462.25	460.598	1.65154		15.72	419.084	516.626	-41.7255		15.72	257.21	276.369	-19.1591
15.74	462.25	460.483	1.76688		15.74	458.455	516.461	-9.12039		15.74	292.04	275.844	16.1963
15.76	445.21	460.368	-15.158		15.76	462.938	516.296	-5.29786		15.76	304.01	275.373	28.6369
15.78	484	460.253	23.7468		15.78	440.738	516.132	-23.4899		15.78	280.25	274.935	5.31516
15.8	470.89	460.139	10.7515		15.8	462.938	515.969	-5.05262		15.8	272.49	274.517	-2.027
15.82	445.21	460.024	-14.8142		15.82	494.935	515.807	21.4661		15.82	292.04	274.113	17.9272
15.84	449.44	459.91	-10.47		15.84	445.135	515.645	-19.4978		15.84	268.64	273.718	-5.07831
15.86	453.69	459.796	-6.10605		15.86	467.444	515.484	-0.97226		15.86	288.09	273.331	14.7592
15.88	388.09	459.682	-71.5924		15.88	490.298	515.324	18.0027		15.88	288.09	272.948	15.1415
15.9	441	459.569	-18.5689		15.9	427.68	515.165	-33.5379		15.9	242.25	272.57	-30.3201
15.92	445.21	459.456	-14.2456		15.92	504.273	515.007	29.7699		15.92	292.04	272.195	19.8453
15.94	396.01	459.343	-63.3326		15.94	453.993	514.849	-11.5929		15.94	284.16	271.822	12.3384
15.96	428.49	459.23	-30.7397		15.96	453.993	514.692	-11.4752		15.96	308.04	271.45	36.5903
15.98	436.81	459.117	-22.3071		15.98	449.553	514.536	-15.0211		15.98	272.49	271.077	1.41282
16	424.36	459.005	-34.6447		16	458.455	514.381	-7.56046		16	284.16	270.704	13.4565
16.02	428.49	458.893	-30.4025		16.02	449.553	514.226	-14.7884		16.02	253.44	270.338	-16.8977
16.04	479.61	458.781	20.8295		16.04	476.52	514.072	7.57512		16.04	308.04	269.976	38.0642
16.06	457.96	458.669	-0.708726		16.06	471.971	513.918	3.93715		16.06	284.16	269.612	14.5476
16.08	453.69	458.557	-4.86712		16.08	494.935	513.766	22.9966		16.08	268.64	269.255	-0.61501
16.1	404.01	458.446	-54.4357		16.1	458.455	513.614	-6.9854		16.1	296.01	268.89	27.1205
16.12	436.81	458.335	-21.5245		16.12	485.684	513.463	15.5921		16.12	261	268.537	-7.53684
16.14	436.81	458.223	-21.4135		16.14	458.455	513.312	-6.75895		16.14	276.36	268.185	8.17518
16.16	432.64	458.113	-25.4726		16.16	485.684	513.162	15.8175		16.16	320.25	267.833	52.4166
16.18	420.25	458.002	-37.752		16.18	419.084	513.013	-39.0155		16.18	264.81	267.483	-2.67279
16.2	420.25	457.892	-37.6415		16.2	419.084	512.864	-38.904		16.2	268.64	267.133	1.50719
16.22	457.96	457.781	0.178733		16.22	436.364	512.716	-24.5369		16.22	272.49	266.784	5.70644
16.24	428.49	457.671	-29.1812		16.24	458.455	512.568	-6.20134		16.24	288.09	266.435	21.655
16.26	453.69	457.561	-3.87122		16.26	508.975	512.422	35.5878		16.26	280.25	266.087	14.1629
16.28	432.64	457.451	-24.8114		16.28	419.084	512.275	-38.4626		16.28	280.25	265.74	14.51
16.3	432.64	457.342	-24.7019		16.3	462.938	512.13	-2.17338		16.3	253.44	265.394	-11.9535
16.32	457.96	457.232	0.727538		16.32	458.455	511.985	-5.76361		16.32	268.64	265.048	3.59222
16.34	449.44	457.123	-7.6832		16.34	462.938	511.84	-1.9563		16.34	264.81	264.703	0.10721
16.36	436.81	457.014	-20.2041		16.36	449.553	511.697	-12.8914		16.36	272.49	264.359	8.13148
16.38	462.25	456.905	5.34483		16.38	485.684	511.553	17.024		16.38	292.04	264.015	28.0251
16.4	445.21	456.796	-11.5864		16.4	471.971	511.411	5.8181		16.4	245.96	263.672	-17.7122
16.42	428.49	456.688	-28.1978		16.42	467.444	511.268	2.18969		16.42	245.96	263.33	-17.3701
16.44	416.16	456.579	-40.4193		16.44	453.993	511.127	-8.80109		16.44	253.44	262.989	-9.54873
16.46	412.09	456.471	-44.381		16.46	410.575	510.986	-44.5153		16.46	272.49	262.648	9.84185
16.48	400	456.363	-56.3628		16.48	436.364	510.845	-23.1339		16.48	257.21	262.308	-5.09831
16.5	441	456.255	-15.2548		16.5	494.935	510.705	25.2921		16.5	288.09	261.969	26.1208
16.52	441	456.147	-15.147		16.52	467.444	510.566	2.71672		16.52	249.69	261.631	-11.9409
16.54	416.16	456.039	-39.8792		16.54	427.68	510.427	-29.984		16.54	231.24	261.293	-30.0533
16.56	441	455.932	-14.9316		16.56	423.371	510.288	-33.4352		16.56	227.61	260.957	-33.3466
16.58	441	455.824	-14.8242		16.58	513.698	510.15	41.1883		16.58	261	260.621	0.37948
16.6	462.25	455.717	6.53313		16.6	499.593	510.013	29.6544		16.6	272.49	260.285	12.2047
16.62	445.21	455.61	-10.3997		16.62	432.011	509.876	-25.9979		16.62	284.16	259.951	24.2092
16.64	457.96	455.503	2.45735		16.64	436.364	509.739	-22.3045		16.64	288.09	259.617	28.4729
16.66	445.21	455.396	-10.1857		16.66	445.135	509.603	-14.9665		16.66	249.69	259.284	-9.59423
16.68	466.56	455.289	11.2711		16.68	427.68	509.468	-29.2648		16.68	249.69	258.952	-9.26214
16.7	436.81	455.182	-18.3723		16.7	432.011	509.333	-25.5904		16.7	264.81	258.621	6.18916
16.72	436.81	455.076	-18.2657		16.72	471.971	509.198	7.47758		16.72	245.96	258.29	-12.3303
16.74	436.81	454.969	-18.1593		16.74	397.975	509.064	-53.4688		16.74	253.44	257.961	-4.52064
16.76	396.01	454.863	-58.853		16.76	481.091	508.93	15.2026		16.76	238.56	257.632	-19.0718
16.78	392.04	454.757	-62.7168		16.78	427.68	508.797	-28.7614		16.78	288.09	257.304	30.7862
16.8	420.25	454.651	-34.4007		16.8	476.52	508.664	11.6313		16.8	224	256.977	-32.9767
16.82	449.44	454.545	-5.10474		16.82	427.68	508.531	-28.5623		16.82	268.64	256.651	11.9894
16.84	428.49	454.439	-25.9489		16.84	462.938	508.399	0.62472		16.84	242.25	256.326	-14.0755
16.86	445.21	454.333	-9.12316		16.86	476.52	508.267	11.9285		16.86	257.21	256.001	1.20852
16.88	404.01	454.228	-50.2175		16.88	440.738	508.136	-17.493		16.88	280.25	255.679	24.5715
16.9	432.64	454.122	-21.482		16.9	476.52	508.005	12.1251		16.9	253.44	255.357	-1.91669
16.92	470.89	454.017	16.8735		16.92	467.444	507.875	4.73501		16.92	242.25	255.036	-12.7862
16.94	424.36	453.911	-29.5512		16.94	436.364	507.745	-20.8084		16.94	264.81	254.717	10.0929
16.96	436.81	453.806	-16.996		16.96	423.371	507.615	-31.4301		16.96	249.69	254.4	-4.70995
16.98	457.96	453.701	4.25912		16.98	458.455	507.485	-2.38904		16.98	276.36	254.085	22.2745
17	475.24	453.596	21.6442		17	494.935	507.356	27.8037		17	288.09	253.775	34.3145
17.02	449.44	453.491	-4.0509		17.02	414.818	507.228	-38.1958		17.02	253.44	253.468	-0.028
17.04	424.36	453.386	-29.0261		17.04	462.938	507.099	1.59943		17.04	249.69	253.155	-3.46477
17.06	436.81	453.281	-16.4713		17.06	458.455	506.971	-2.00359		17.06	253.44	252.843	0.59684
17.08	432.64	453.177	-20.5366		17.08	458.455	506.844	-1.90787		17.08	231.24	252.533	-21.2934
17.1	420.25	453.072	-32.822		17.1	436.364	506.717	-20.0374		17.1	264.81	252.226	12.5844
17.12	408.04	452.968	-44.9275		17.12	453.993	506.59	-5.39819		17.12	284.16	251.92	32.2396
17.14	453.69	452.863	0.826882		17.14	414.818	506.463	-37.6222		17.14	234.89	251.618	-16.7281
17.16	445.21	452.759	-7.54879		17.16	458.455	506.337	-1.5275		17.16	249.69	251.32	-1.63013
17.18	408.04	452.655	-44.6145		17.18	436.364	506.211	-19.658		17.18	242.25	251.029	-8.7786
17.2	428.49	452.55	-24.0604		17.2	481.091	506.085	17.3363		17.2	245.96	250.743	-4.78262
17.22	420.25	452.446	-32.1963		17.22	414.818	505.96	-37.2447		17.22	206.25	250.455	-44.2053
17.24	424.36	452.342	-27.9822		17.24	410.575	505.834	-40.6519		17.24	268.64	250.176	18.4641
17.26	441	452.238	-11.2383		17.26	449.553	505.71	-8.40127		17.26	249.69	249.909	-0.21922
17.28	424.36	452.134	-27.7744		17.28	467.444	505.585	6.45211		17.28	206.25	249.667	-43.4171
17.3	400	452.031	-52.0306		17.3	453.993	505.461	-4.5517		17.3	238.56	249.48	-10.92
17.32	388.09	451.927	-63.8368		17.32	427.68	505.337	-26.1667		17.32	227.61	249.392	-21.7817
17.34	416.16	451.823	-35.6631		17.34	414.818	505.213	-36.685		17.34	257.21	249.402	7.8076
17.36	416.16	451.72	-35.5595		17.36	462.938	505.09	3.10658		17.36	238.56	249.514	-10.9544
17.38	436.81	451.616	-14.806		17.38	485.684	504.967	21.964		17.38	245.96	249.732	-3.77167
17.4	420.25	451.512	-31.2625		17.4	481.091	504.844	18.2672		17.4	272.49	250.06	22.4303
17.42	432.64	451.409	-18.769		17.42	458.455	504.721	-0.31586		17.42	296.01	250.524	45.4861
17.44	436.81	451.306	-14.4957		17.44	453.993	504.599	-3.90505		17.44	257.21	251.173	6.03723
17.46	466.56	451.202	15.3576		17.46	449.553	504.477	-7.47644		17.46	257.21	252.088	5.12163
17.48	475.24	451.099	24.1409		17.48	449.553	504.355	-7.385		17.48	268.64	253.418	15.2225
17.5	436.81	450.996	-14.1859		17.5	462.938	504.233	3.74924		17.5	257.21	255.436	1.77421
17.52	436.81	450.893	-14.0827		17.52	467.444	504.112	7.55732		17.52	261	258.534	2.46558
17.54	453.69	450.79	2.90037		17.54	453.993	503.99	-3.44879		17.54	264.81	262.171	2.63882
17.56	457.96	450.687	7.27342		17.56	476.52	503.87	15.2269		17.56	276.36	262.273	14.0871
17.58	428.49	450.584	-22.0936		17.58	490.298	503.749	26.6843		17.58	213.29	256.38	-43.0901
17.6	424.36	450.481	-26.1206		17.6	494.935	503.628	30.5998		17.6	264.81	253.293	11.5175
17.62	408.04	450.378	-42.3377		17.62	467.444	503.507	8.0105		17.62	257.21	248.818	8.39213
17.64	457.96	450.275	7.68518		17.64	453.993	503.387	-2.99615		17.64	213.29	246.071	-32.7807
17.66	441	450.172	-9.17198		17.66	449.553	503.266	-6.56887		17.66	238.56	244.916	-6.35641
17.68	457.96	450.069	7.8908		17.68	449.553	503.146	-6.47882		17.68	213.29	244.229	-30.9392
17.7	436.81	449.966	-13.1564		17.7	453.993	503.027	-2.72598		17.7	231.24	243.721	-12.4808
17.72	441	449.864	-8.86372		17.72	445.135	502.907	-9.9443		17.72	242.25	243.297	-1.04719
17.74	396.01	449.761	-53.751		17.74	402.153	502.788	-45.3147		17.74	234.89	242.92	-8.0299
17.76	412.09	449.658	-37.5684		17.76	427.68	502.668	-24.1653		17.76	249.69	242.571	7.11945
17.78	420.25	449.556	-29.3058		17.78	436.364	502.549	-16.9121		17.78	224	242.239	-18.2393
17.8	441	449.453	-8.45322		17.8	406.353	502.431	-41.5819		17.8	224	241.92	-17.9204
17.82	428.49	449.351	-20.8607		17.82	427.68	502.312	-23.8978		17.82	280.25	241.61	38.6396
17.84	424.36	449.248	-24.8882		17.84	427.68	502.193	-23.8089		17.84	234.89	241.307	-6.417
17.86	436.81	449.146	-12.3357		17.86	453.993	502.075	-2.01205		17.86	264.81	241.009	23.8013
17.88	428.49	449.043	-20.5532		17.88	462.938	501.956	5.45666		17.88	234.89	240.714	-5.82442
17.9	457.96	448.941	9.01921		17.9	410.575	501.838	-37.6547		17.9	234.89	240.423	-5.53334
17.92	462.25	448.838	13.4116		17.92	427.68	501.72	-23.4542		17.92	253.44	240.135	13.3051
17.94	441	448.736	-7.73598		17.94	471.971	501.602	13.1743		17.94	238.56	239.849	-1.28863
17.96	396.01	448.634	-52.6236		17.96	410.575	501.485	-37.3894		17.96	216.84	239.564	-22.7241
17.98	441	448.531	-7.53128		17.98	432.011	501.367	-19.6162		17.98	264.81	239.281	25.5291
18	428.49	448.429	-19.939		18	419.084	501.249	-30.193		18	268.64	238.998	29.6419
18.02	416.16	448.327	-32.1666		18.02	453.993	501.132	-1.30494		18.02	249.69	238.715	10.9755
18.04	420.25	448.224	-27.9744		18.04	462.938	501.015	6.16304		18.04	245.96	238.432	7.52816
18.06	432.64	448.122	-15.4821		18.06	467.444	500.897	9.96796		18.06	242.25	238.157	4.09298
18.08	441	448.02	-7.01983		18.08	427.68	500.78	-22.7492		18.08	253.44	237.882	15.5578
18.1	449.44	447.918	1.52241		18.1	458.455	500.663	2.72757		18.1	227.61	237.607	-9.99746
18.12	484	447.815	36.1846		18.12	453.993	500.546	-0.86573		18.12	202.76	237.33	-34.5704
18.14	428.49	447.713	-19.2232		18.14	410.575	500.429	-36.5981		18.14	227.61	237.064	-9.45367
18.16	424.36	447.611	-23.251		18.16	458.455	500.313	2.99047		18.16	261	236.798	24.2022
18.18	453.69	447.509	6.18127		18.18	427.68	500.196	-22.311		18.18	249.69	236.533	13.1571
18.2	428.49	447.407	-18.9166		18.2	436.364	500.079	-15.0596		18.2	253.44	236.269	17.1711
18.22	424.36	447.304	-22.9444		18.22	445.135	499.963	-7.73617		18.22	238.56	236.006	2.5541
18.24	449.44	447.202	2.23782		18.24	436.364	499.846	-14.8848		18.24	206.25	235.744	-29.4938
18.26	445.21	447.1	-1.89002		18.26	436.364	499.73	-14.7975		18.26	234.89	235.483	-0.59261
18.28	408.04	446.998	-38.9578		18.28	419.084	499.614	-28.9663		18.28	264.81	235.222	29.5876
18.3	432.64	446.896	-14.2557		18.3	453.993	499.497	-0.0791		18.3	238.56	234.963	3.59693
18.32	436.81	446.794	-9.98351		18.32	427.68	499.381	-21.6999		18.32	216.84	234.705	-17.8647
18.34	457.96	446.691	11.2686		18.34	427.68	499.265	-21.6128		18.34	238.56	234.447	4.11276
18.36	420.25	446.589	-26.3392		18.36	458.455	499.149	3.86326		18.36	238.56	234.191	4.36929
18.38	436.81	446.487	-9.67702		18.38	453.993	499.033	0.26932		18.38	220.41	233.935	-13.5251
18.4	408.04	446.385	-38.3448		18.4	410.575	498.917	-35.4637		18.4	242.25	233.68	8.56956
18.42	436.81	446.283	-9.47268		18.42	445.135	498.801	-6.86467		18.42	245.96	233.427	12.5333
18.44	432.64	446.18	-13.5405		18.44	419.084	498.685	-28.2697		18.44	264.81	233.174	31.6361
18.46	449.44	446.078	3.36169		18.46	410.575	498.569	-35.2028		18.46	272.49	232.922	39.568
18.48	424.36	445.976	-21.6161		18.48	406.353	498.453	-38.5988		18.48	284.16	232.671	51.489
18.5	470.89	445.874	25.0161		18.5	432.011	498.337	-17.3439		18.5	209.76	232.421	-22.6609
18.52	432.64	445.772	-13.1317		18.52	453.993	498.221	0.87795		18.52	220.41	232.172	-11.7618
18.54	428.49	445.67	-17.1795		18.54	449.553	498.106	-2.69818		18.54	253.44	231.924	21.5164
18.56	400	445.567	-45.5673		18.56	458.455	497.99	4.73268		18.56	264.81	231.676	33.1337
18.58	453.69	445.465	8.22495		18.58	423.371	497.874	-24.1245		18.58	242.25	231.43	10.8201
18.6	428.49	445.363	-16.8728		18.6	440.738	497.758	-9.70961		18.6	220.41	231.184	-10.7744
18.62	441	445.261	-4.26054		18.62	423.371	497.642	-23.9508		18.62	234.89	230.94	3.95017
18.64	470.89	445.158	25.7318		18.64	436.364	497.527	-13.1449		18.64	213.29	230.696	-17.4062
18.66	424.36	445.056	-20.696		18.66	458.455	497.411	5.16692		18.66	220.41	230.453	-10.0434
18.68	457.96	444.954	13.0063		18.68	481.091	497.295	23.9288		18.68	231.24	230.212	1.02837
18.7	424.36	444.851	-20.4914		18.7	440.738	497.179	-9.27538		18.7	227.61	229.971	-2.36071
18.72	416.16	444.749	-28.589		18.72	445.135	497.063	-5.56152		18.72	209.76	229.731	-19.9707
18.74	396.01	444.647	-48.6366		18.74	427.68	496.948	-19.8746		18.74	224	229.492	-5.49156
18.76	436.81	444.544	-7.73427		18.76	449.553	496.832	-1.74278		18.76	216.84	229.253	-12.4133
18.78	412.09	444.442	-32.3519		18.78	453.993	496.716	2.00713		18.78	224	229.016	-5.01603
18.8	470.89	444.339	26.5506		18.8	414.818	496.6	-30.225		18.8	220.41	228.78	-8.36961
18.82	436.81	444.237	-7.42701		18.82	462.938	496.484	9.56095		18.82	238.56	228.544	10.0159
18.84	449.44	444.135	5.30546		18.84	436.364	496.368	-12.2761		18.84	245.96	228.309	17.6505
18.86	420.25	444.032	-23.7821		18.86	432.011	496.252	-15.7801		18.86	224	228.076	-4.07575
18.88	404.01	443.93	-39.9195		18.88	423.371	496.136	-22.8211		18.88	216.84	227.843	-11.0029
18.9	424.36	443.827	-19.467		18.9	449.553	496.02	-1.13408		18.9	206.25	227.611	-21.361
18.92	408.04	443.724	-35.6844		18.92	449.553	495.904	-1.04702		18.92	227.61	227.38	0.23009
18.94	412.09	443.622	-31.5319		18.94	458.455	495.788	6.38407		18.94	220.41	227.15	-6.73972
18.96	416.16	443.519	-27.3592		18.96	436.364	495.672	-11.7538		18.96	216.84	226.92	-10.0804
18.98	424.36	443.417	-19.0566		18.98	440.738	495.556	-8.05764		18.98	253.44	226.692	26.748
19	416.16	443.314	-27.1539		19	440.738	495.439	-7.97045		19	227.61	226.464	1.14548
19.02	416.16	443.211	-27.0512		19.02	423.371	495.323	-22.2112		19.02	213.29	226.238	-12.9479
19.04	428.49	443.108	-14.6185		19.04	445.135	495.207	-4.16894		19.04	249.69	226.012	23.6779
19.06	420.25	443.006	-22.7557		19.06	436.364	495.09	-11.3176		19.06	242.25	225.787	16.4628
19.08	396.01	442.903	-46.8929		19.08	440.738	494.974	-7.62125		19.08	242.25	225.563	16.6868
19.1	453.69	442.8	10.8899		19.1	406.353	494.857	-35.9019		19.1	227.61	225.34	2.26998
19.12	445.21	442.697	2.51276		19.12	432.011	494.741	-14.6464		19.12	213.29	225.118	-11.8277
19.14	412.09	442.594	-30.5043		19.14	453.993	494.624	3.57612		19.14	227.61	224.896	2.71368
19.16	445.21	442.491	2.71858		19.16	449.553	494.507	0.000681252		19.16	220.41	224.676	-4.26575
19.18	416.16	442.388	-26.2284		19.18	458.455	494.39	7.4323		19.18	231.24	224.456	6.78393
19.2	432.64	442.285	-9.64542		19.2	436.364	494.273	-10.705		19.2	216.84	224.237	-7.39723
19.22	457.96	442.182	15.7776		19.22	440.738	494.156	-7.00828		19.22	216.84	224.019	-7.17925
19.24	404.01	442.079	-38.0693		19.24	449.553	494.039	0.3515		19.24	242.25	223.802	18.4479
19.26	376.36	441.976	-65.6162		19.26	436.364	493.922	-10.4416		19.26	224	223.586	0.41414
19.28	404.01	441.873	-37.863		19.28	436.364	493.805	-10.3537		19.28	216.84	223.37	-6.53045
19.3	420.25	441.77	-21.5199		19.3	476.52	493.688	22.8633		19.3	206.25	223.156	-16.9059
19.32	428.49	441.667	-13.1766		19.32	445.135	493.57	-2.94167		19.32	234.89	222.942	11.9479
19.34	441	441.563	-0.563355		19.34	449.553	493.453	0.79144		19.34	249.69	222.729	26.9607
19.36	457.96	441.46	16.5		19.36	419.084	493.335	-24.2574		19.36	242.25	222.517	19.7327
19.38	432.64	441.357	-8.71667		19.38	476.52	493.217	23.2159		19.38	185.61	222.306	-36.6961
19.4	428.49	441.253	-12.7633		19.4	427.68	493.1	-16.9888		19.4	199.29	222.096	-22.8057
19.42	432.64	441.15	-8.50983		19.42	445.135	492.982	-2.50034		19.42	234.89	221.886	13.0038
19.44	470.89	441.046	29.8437		19.44	445.135	492.864	-2.41185		19.44	238.56	221.678	16.8825
19.46	380.25	440.943	-60.6928		19.46	427.68	492.746	-16.7233		19.46	224	221.47	2.53035
19.48	416.16	440.839	-24.6792		19.48	427.68	492.628	-16.6346		19.48	206.25	221.263	-15.0126
19.5	420.25	440.736	-20.4856		19.5	440.738	492.509	-5.7729		19.5	227.61	221.056	6.55356
19.52	412.09	440.632	-28.542		19.52	449.553	492.391	1.5879		19.52	213.29	220.851	-7.56104
19.54	408.04	440.528	-32.4882		19.54	432.011	492.272	-12.7952		19.54	195.84	220.646	-24.8065
19.56	420.25	440.424	-20.1745		19.56	458.455	492.154	9.1098		19.56	189	220.443	-31.4428
19.58	416.16	440.321	-24.1607		19.58	453.993	492.035	5.51788		19.58	220.41	220.24	0.17017
19.6	436.81	440.217	-3.40683		19.6	436.364	491.916	-8.93696		19.6	231.24	220.038	11.2023
19.62	420.25	440.113	-19.8629		19.62	508.975	491.797	51.0563		19.62	231.24	219.836	11.4036
19.64	436.81	440.009	-3.19897		19.64	406.353	491.678	-33.5174		19.64	213.29	219.636	-6.34593
19.66	436.81	439.905	-3.09496		19.66	423.371	491.559	-19.3879		19.66	224	219.436	4.56375
19.68	445.21	439.801	5.40908		19.68	423.371	491.439	-19.2984		19.68	202.76	219.237	-16.4774
19.7	420.25	439.697	-19.4468		19.7	423.371	491.32	-19.2087		19.7	199.29	219.039	-19.7493
19.72	436.81	439.593	-2.78265		19.72	432.011	491.2	-11.991		19.72	245.96	218.842	27.118
19.74	441	439.488	1.51156		19.74	419.084	491.08	-22.5662		19.74	272.49	218.646	53.8445
19.76	404.01	439.384	-35.3742		19.76	458.455	490.96	10.0048		19.76	192.41	218.45	-26.0399
19.78	466.56	439.28	27.2801		19.78	467.444	490.84	17.5108		19.78	245.96	218.255	27.705
19.8	424.36	439.175	-14.8155		19.8	458.455	490.72	10.185		19.8	234.89	218.061	16.8292
19.82	432.64	439.071	-6.43106		19.82	432.011	490.6	-11.5408		19.82	209.76	217.868	-8.10752
19.84	441	438.967	2.0334		19.84	414.818	490.479	-25.6344		19.84	206.25	217.675	-11.425
19.86	428.49	438.862	-10.3721		19.86	432.011	490.359	-11.3599		19.86	220.41	217.483	2.92677
19.88	408.04	438.757	-30.7175		19.88	449.553	490.238	3.20261		19.88	192.41	217.292	-24.8822
19.9	445.21	438.653	6.55715		19.9	458.455	490.117	10.6373		19.9	189	217.102	-28.102
19.92	428.49	438.548	-10.0582		19.92	406.353	489.996	-32.2559		19.92	192.41	216.913	-24.5026
19.94	449.44	438.443	10.9966		19.94	481.091	489.875	29.494		19.94	227.61	216.724	10.886
19.96	392.04	438.339	-46.2986		19.96	440.738	489.753	-3.70596		19.96	199.29	216.536	-17.2461
19.98	436.81	438.234	-1.42372		19.98	414.818	489.632	-24.9988		19.98	213.29	216.349	-3.05894
20	432.64	438.129	-5.48878		20	410.575	489.51	-28.4086		20	199.29	216.163	-16.8726
20.02	424.36	438.024	-13.6638		20.02	397.975	489.388	-38.7122		20.02	220.41	215.977	4.43302
20.04	441	437.919	3.08123		20.04	414.818	489.266	-24.7247		20.04	216.84	215.792	1.04786
20.06	428.49	437.814	-9.32367		20.06	445.135	489.144	0.37793		20.06	216.84	215.608	1.23195
20.08	449.44	437.709	11.7315		20.08	445.135	489.022	0.46967		20.08	185.61	215.425	-29.8147
20.1	424.36	437.603	-13.2433		20.1	414.818	488.899	-24.4495		20.1	220.41	215.242	5.16788
20.12	428.49	437.498	-9.00801		20.12	462.938	488.777	15.3415		20.12	227.61	215.06	12.5497
20.14	420.25	437.393	-17.1427		20.14	471.971	488.654	22.8856		20.14	192.41	214.879	-22.4692
20.16	424.36	437.287	-12.9273		20.16	440.738	488.531	-2.78912		20.16	242.25	214.699	27.5512
20.18	441	437.182	3.8182		20.18	453.993	488.408	8.23824		20.18	202.76	214.519	-11.7592
20.2	449.44	437.076	12.3637		20.2	423.371	488.284	-16.9323		20.2	185.61	214.34	-28.7304
20.22	424.36	436.971	-12.6107		20.22	458.455	488.161	12.1044		20.22	242.25	214.162	28.0878
20.24	416.16	436.865	-20.705		20.24	436.364	488.037	-6.02788		20.24	231.24	213.985	17.2552
20.26	432.64	436.759	-4.11931		20.26	458.455	487.913	12.29		20.26	231.24	213.808	17.4319
20.28	453.69	436.654	17.0365		20.28	453.993	487.789	8.70203		20.28	202.76	213.632	-10.8721
20.3	428.49	436.548	-8.05772		20.3	445.135	487.665	1.4872		20.3	213.29	213.457	-0.16688
20.32	453.69	436.442	17.2482		20.32	419.084	487.541	-19.9115		20.32	213.29	213.282	0.00763
20.34	420.25	436.336	-16.0858		20.34	445.135	487.416	1.67392		20.34	242.25	213.109	29.1414
20.36	432.64	436.23	-3.58979		20.36	458.455	487.291	12.7565		20.36	199.29	212.935	-13.6455
20.38	408.04	436.124	-28.0837		20.38	414.818	487.166	-23.1498		20.38	206.25	212.763	-6.51313
20.4	457.96	436.018	21.9424		20.4	427.68	487.041	-12.445		20.4	189	212.591	-23.5915
20.42	428.49	435.911	-7.42134		20.42	453.993	486.916	9.35701		20.42	192.41	212.421	-20.0105
20.44	432.64	435.805	-3.16502		20.44	414.818	486.79	-22.8679		20.44	195.84	212.25	-16.4103
20.46	408.04	435.699	-27.6587		20.46	449.553	486.665	5.8824		20.46	213.29	212.081	1.20929
20.48	400	435.592	-35.5923		20.48	414.818	486.539	-22.6792		20.48	202.76	211.912	-9.15187
20.5	432.64	435.486	-2.84575		20.5	419.084	486.413	-19.0656		20.5	202.76	211.744	-8.98372
20.52	428.49	435.379	-6.88921		20.52	410.575	486.287	-25.991		20.52	192.41	211.576	-19.1663
20.54	466.56	435.273	31.2874		20.54	427.68	486.16	-11.7841		20.54	238.56	211.41	27.1505
20.56	449.44	435.166	14.2741		20.56	436.364	486.033	-4.52509		20.56	192.41	211.243	-18.8334
20.58	436.81	435.059	1.75087		20.58	445.135	485.907	2.80605		20.58	209.76	211.078	-1.31804
20.6	420.25	434.952	-14.7023		20.6	445.135	485.78	2.90134		20.6	189	210.913	-21.9133
20.62	420.25	434.845	-14.5954		20.62	436.364	485.652	-4.23922		20.62	202.76	210.749	-7.98931
20.64	449.44	434.738	14.7016		20.64	436.364	485.525	-4.14364		20.64	206.25	210.586	-4.33598
20.66	416.16	434.631	-18.4714		20.66	458.455	485.397	14.1771		20.66	182.24	210.423	-28.1833
20.68	424.36	434.524	-10.1643		20.68	419.084	485.269	-18.208		20.68	209.76	210.261	-0.50131
20.7	416.16	434.417	-18.2571		20.7	449.553	485.141	7.02504		20.7	216.84	210.1	6.74
20.72	412.09	434.31	-22.2199		20.72	432.011	485.013	-7.35075		20.72	199.29	209.939	-10.6493
20.74	432.64	434.203	-1.56257		20.74	440.738	484.885	-0.0544		20.74	231.24	209.779	21.4606
20.76	441	434.095	6.9048		20.76	453.993	484.756	10.9771		20.76	202.76	209.62	-6.86003
20.78	466.56	433.988	32.5722		20.78	458.455	484.627	14.7548		20.78	216.84	209.461	7.37862
20.8	400	433.88	-33.8802		20.8	406.353	484.498	-28.1324		20.8	189	209.303	-20.3034
20.82	449.44	433.773	15.6674		20.82	445.135	484.369	3.95958		20.82	182.24	209.146	-26.906
20.84	445.21	433.665	11.545		20.84	427.68	484.239	-10.3433		20.84	224	208.989	15.0107
20.86	457.96	433.557	24.4027		20.86	458.455	484.11	15.1425		20.86	209.76	208.833	0.92672
20.88	457.96	433.449	24.5105		20.88	467.444	483.982	22.6548		20.88	185.61	208.678	-23.0679
20.9	470.89	433.342	37.5484		20.9	419.084	483.854	-17.1465		20.9	165.69	208.523	-42.8334
20.92	462.25	433.234	29.0164		20.92	436.364	483.728	-2.79578		20.92	182.24	208.371	-26.1306
20.94	453.69	433.126	20.5644		20.94	476.52	483.603	30.427		20.94	156	208.22	-52.2203
20.96	457.96	433.018	24.9425		20.96	436.364	483.479	-2.60942		20.96	189	208.074	-19.0735
20.98	428.49	432.909	-4.41936		20.98	440.738	483.358	1.09078		20.98	206.25	207.931	-1.68112
21	416.16	432.801	-16.6411		21	467.444	483.238	23.2123		21	209.76	207.794	1.96586
21.02	408.04	432.693	-24.6528		21.02	419.084	483.122	-16.5971		21.02	216.84	207.664	9.17559
21.04	436.81	432.584	4.22557		21.04	436.364	483.008	-2.25597		21.04	195.84	207.545	-11.7051
21.06	445.21	432.476	12.734		21.06	467.444	482.899	23.467		21.06	178.89	207.444	-28.5543
21.08	436.81	432.367	4.44254		21.08	453.993	482.795	12.4479		21.08	227.61	207.375	20.2347
21.1	424.36	432.259	-7.89887		21.1	410.575	482.698	-23.2993		21.1	199.29	207.327	-8.03744
21.12	449.44	432.15	17.2898		21.12	440.738	482.609	1.65239		21.12	189	207.268	-18.2677
21.14	441	432.041	8.95856		21.14	467.444	482.53	23.7435		21.14	165.69	207.182	-41.4918
21.16	457.96	431.933	26.0274		21.16	440.738	482.464	1.76107		21.16	206.25	207.061	-0.81126
21.18	457.96	431.824	26.1363		21.18	445.135	482.414	5.42523		21.18	192.41	206.945	-14.535
21.2	457.96	431.715	26.2452		21.2	432.011	482.387	-5.38152		21.2	209.76	206.834	2.92639
21.22	453.69	431.606	22.0843		21.22	458.455	482.395	16.4289		21.22	206.25	206.728	-0.47814
21.24	432.64	431.497	1.14341		21.24	476.52	482.471	31.276		21.24	227.61	206.63	20.9803
21.26	436.81	431.387	5.42258		21.26	471.971	482.63	27.4036		21.26	202.76	206.54	-3.77994
21.28	416.16	431.278	-15.1182		21.28	481.091	482.706	34.8708		21.28	213.29	206.462	6.82837
21.3	470.89	431.169	39.7212		21.3	436.364	482.742	-2.05617		21.3	213.29	206.4	6.88997
21.32	428.49	431.059	-2.56942		21.32	423.371	482.814	-12.8292		21.32	189	206.368	-17.3683
21.34	453.69	430.95	22.7401		21.34	445.135	482.935	5.03502		21.34	189	206.377	-17.3772
21.36	432.64	430.84	1.79965		21.36	445.135	483.125	4.89189		21.36	185.61	206.374	-20.7637
21.38	432.64	430.731	1.90929		21.38	423.371	483.425	-13.2878		21.38	185.61	206.352	-20.7417
21.4	432.64	430.621	2.019		21.4	432.011	483.923	-6.53287		21.4	206.25	206.351	-0.10119
21.42	432.64	430.511	2.12878		21.42	419.084	484.856	-17.8976		21.42	216.84	206.378	10.4615
21.44	445.21	430.402	14.8083		21.44	453.993	486.668	9.54326		21.44	202.76	206.445	-3.68542
21.46	449.44	430.293	19.1468		21.46	414.818	489.439	-24.8541		21.46	227.61	206.569	21.0409
21.48	432.64	430.186	2.45362		21.48	476.52	492.88	23.4688		21.48	234.89	206.738	28.152
21.5	432.64	430.082	2.55845		21.5	458.455	497.059	5.43063		21.5	234.89	206.927	27.9631
21.52	436.81	429.979	6.8309		21.52	458.455	501.996	1.72828		21.52	192.41	207.203	-14.7934
21.54	388.09	429.879	-41.7895		21.54	458.455	507.593	-2.47007		21.54	213.29	207.61	5.68043
21.56	424.36	429.783	-5.42331		21.56	490.298	513.851	19.1079		21.56	182.24	208.224	-25.984
21.58	457.96	429.691	28.2687		21.58	436.364	520.842	-30.6316		21.58	185.61	209.222	-23.612
21.6	416.16	429.605	-13.4447		21.6	481.091	528.686	0.3852		21.6	195.84	211.009	-15.1695
21.62	449.44	429.526	19.9145		21.62	462.938	537.547	-21.2364		21.62	220.41	214.177	6.23252
21.64	432.64	429.456	3.18414		21.64	490.298	547.645	-6.23812		21.64	224	218.997	5.00348
21.66	449.44	429.398	20.0418		21.66	537.644	559.283	24.0939		21.66	234.89	225.601	9.28875
21.68	412.09	429.356	-17.2658		21.68	537.644	572.88	13.8958		21.68	224	234.42	-10.4197
21.7	445.21	429.333	15.8765		21.7	485.684	589.045	-41.0945		21.7	213.29	246.01	-32.7199
21.72	462.25	429.338	32.9116		21.72	528	608.689	-20.917		21.72	213.29	261.297	-48.0066
21.74	436.81	429.384	7.42648		21.74	572.084	633.262	-2.9773		21.74	257.21	282.124	-24.914
21.76	420.25	429.501	-9.25143		21.76	628.364	665.213	19.4899		21.76	280.25	311.555	-31.3055
21.78	441	429.731	11.2692		21.78	660.175	708.997	12.8961		21.78	341	349.858	-8.85782
21.8	462.25	429.971	32.2786		21.8	737.455	772.488	29.0341		21.8	366.56	375.691	-9.13076
21.82	484	430.121	53.8786		21.82	720.535	857.778	-48.8926		21.82	357.96	352.782	5.17829
21.84	408.04	430.354	-22.3141		21.84	825	903.993	2.63023		21.84	384	316.414	67.5861
21.86	445.21	430.725	14.4852		21.86	766.091	811.207	23.6194		21.86	341	294.882	46.1175
21.88	436.81	431.386	5.42438		21.88	726.153	727.161	53.7051		21.88	284.16	263.112	21.0478
21.9	466.56	432.811	33.749		21.9	623.138	678.755	5.02259		21.9	245.96	234.076	11.8842
21.92	432.64	435.562	-2.92235		21.92	567.098	594.652	21.8667		21.92	268.64	221.099	47.541
21.94	441	439.522	1.47848		21.94	467.444	532.987	-14.0993		21.94	224	215.335	8.66484
21.96	492.84	444.414	48.4259		21.96	504.273	508.707	34.4947		21.96	220.41	212.362	8.04797
21.98	445.21	450.32	-5.10998		21.98	467.444	497.815	12.2798		21.98	216.84	210.71	6.12955
22	462.25	457.294	4.95604		22	458.455	491.805	9.37151		22	209.76	209.811	-0.05114
22.02	441	465.255	-24.2546		22.02	458.455	488.031	12.2016		22.02	192.41	209.419	-17.0091
22.04	497.29	474.35	22.9395		22.04	453.993	485.452	10.455		22.04	213.29	209.435	3.85537
22.06	449.44	484.827	-35.3873		22.06	449.553	483.579	8.19706		22.06	216.84	209.844	6.99624
22.08	492.84	497.04	-4.20032		22.08	445.135	482.153	5.62113		22.08	216.84	210.707	6.13322
22.1	510.76	511.506	-0.745522		22.1	458.455	481.028	17.4542		22.1	202.76	212.179	-9.41853
22.12	571.21	528.998	42.2116		22.12	436.364	480.111	-0.08347		22.12	195.84	214.55	-18.7101
22.14	576	550.745	25.2549		22.14	419.084	479.345	-13.765		22.14	195.84	218.245	-22.4049
22.16	580.81	578.825	1.98518		22.16	440.738	478.69	4.59137		22.16	195.84	223.683	-27.8427
22.18	650.25	617.1	33.1502		22.18	402.153	478.118	-26.8128		22.18	227.61	231.176	-3.5656
22.2	676	673.296	2.7044		22.2	436.364	477.61	1.79238		22.2	234.89	241.078	-6.18784
22.22	756.25	757.776	-1.52601		22.22	445.135	477.151	9.37306		22.22	234.89	253.894	-19.0035
22.24	806.56	840.175	-33.6148		22.24	436.364	476.728	2.45375		22.24	245.96	270.279	-24.3188
22.26	767.29	797.106	-29.8165		22.26	462.938	476.334	24.6734		22.26	264.81	291.034	-26.224
22.28	691.69	662.127	29.5628		22.28	481.091	475.96	39.9301		22.28	288.09	316.489	-28.3986
22.3	610.09	632.557	-22.4666		22.3	419.084	475.597	-10.9539		22.3	328.49	343.745	-15.2553
22.32	576	571.977	4.023		22.32	453.993	475.235	18.118		22.32	332.64	362.023	-29.383
22.34	497.29	482.603	14.687		22.34	419.084	474.844	-10.3887		22.34	296.01	357.672	-61.6615
22.36	475.24	454.028	21.2124		22.36	436.364	474.416	4.1878		22.36	308.04	334.424	-26.3843
22.38	484	443.181	40.8186		22.38	449.553	474.103	15.3037		22.38	296.01	309.384	-13.3738
22.4	436.81	437.674	-0.864458		22.4	449.553	473.847	15.4958		22.4	276.36	283.039	-6.67914
22.42	432.64	434.379	-1.73878		22.42	449.553	473.552	15.7173		22.42	253.44	256.149	-2.70867
22.44	457.96	432.194	25.7662		22.44	440.738	473.348	8.5979		22.44	224	236.622	-12.6221
22.46	441	430.639	10.3615		22.46	445.135	472.996	12.4893		22.46	199.29	224.747	-25.4567
22.48	453.69	429.471	24.2189		22.48	481.091	472.852	42.2608		22.48	213.29	217.457	-4.1673
22.5	466.56	428.557	38.0032		22.5	481.091	472.71	42.3675		22.5	216.84	212.75	4.09004
22.52	449.44	427.815	21.625		22.52	445.135	472.569	12.8092		22.52	189	209.465	-20.4652
22.54	441	427.194	13.8055		22.54	440.738	472.43	9.28638		22.54	231.24	207.172	24.0678
22.56	432.64	426.661	5.9792		22.56	458.455	472.294	24.0046		22.56	185.61	205.467	-19.8566
22.58	457.96	426.19	31.7703		22.58	427.68	472.161	-1.28452		22.58	185.61	204.155	-18.5449
22.6	388.09	425.763	-37.6729		22.6	423.371	472.032	-4.74291		22.6	227.61	203.104	24.5059
22.62	462.25	425.365	36.885		22.62	410.575	471.909	-15.2078		22.62	192.41	202.251	-9.84114
22.64	392.04	424.98	-32.9395		22.64	445.135	471.795	13.3894		22.64	224	201.545	22.4552
22.66	420.25	424.577	-4.32732		22.66	449.553	471.701	17.105		22.66	182.24	200.95	-18.7097
22.68	420.25	424.127	-3.87734		22.68	471.971	471.631	35.6526		22.68	195.84	200.441	-4.60086
22.7	475.24	423.704	51.5358		22.7	436.364	471.535	6.34864		22.7	206.25	200	6.24987
22.72	424.36	423.459	0.900797		22.72	445.135	471.421	13.6702		22.72	189	199.614	-10.6143
22.74	424.36	423.098	1.26239		22.74	436.364	471.313	6.51508		22.74	178.89	199.274	-20.3836
22.76	457.96	422.983	34.9773		22.76	471.971	471.213	35.9661		22.76	162.44	198.971	-36.5313
22.78	479.61	422.868	56.7422		22.78	458.455	471.123	24.8825		22.78	185.61	198.705	-13.0946
22.8	445.21	422.753	22.4572		22.8	476.52	471.047	39.8441		22.8	206.25	198.469	7.78057
22.82	484	422.638	61.3623		22.82	449.553	470.987	17.6405		22.82	175.56	198.245	-22.6846
22.84	466.56	422.523	44.0374		22.84	458.455	470.953	25.0103		22.84	213.29	198.038	15.2523
22.86	441	422.407	18.5927		22.86	471.971	470.956	36.1587		22.86	227.61	197.849	29.7611
22.88	457.96	422.292	35.668		22.88	462.938	471.027	28.6534		22.88	209.76	197.677	12.0832
22.9	453.69	422.177	31.5133		22.9	449.553	471.222	17.4644		22.9	216.84	197.521	19.3191
22.92	424.36	422.061	2.29878		22.92	410.575	471.618	-14.9898		22.92	165.69	197.381	-31.6913
22.94	457.96	421.946	36.0143		22.94	432.011	472.333	2.15904		22.94	185.61	197.259	-11.6489
22.96	420.25	421.83	-1.58009		22.96	427.68	473.351	-2.17735		22.96	216.84	197.156	19.6842
22.98	428.49	421.714	6.77557		22.98	462.938	474.651	25.9357		22.98	202.76	197.076	5.68387
23	424.36	421.599	2.7613		23	462.938	476.265	24.7255		23	206.25	197.027	9.22271
23.02	432.64	421.483	11.1571		23.02	481.091	478.169	38.2734		23.02	175.56	197.024	-21.4639
23.04	449.44	421.367	28.073		23.04	414.818	480.344	-18.0328		23.04	192.41	197.099	-4.68925
23.06	428.49	421.251	7.23897		23.06	406.353	482.812	-26.8681		23.06	189	197.329	-8.32947
23.08	449.44	421.135	28.305		23.08	481.091	485.622	32.6833		23.08	195.84	197.823	-1.98257
23.1	462.25	421.019	41.2311		23.1	490.298	488.844	37.8628		23.1	216.84	198.63	18.2099
23.12	519.84	420.903	98.9373		23.12	481.091	492.575	27.4685		23.12	213.29	199.773	13.5165
23.14	428.49	420.786	7.70352		23.14	476.52	496.952	20.415		23.14	182.24	201.327	-19.0867
23.16	412.09	420.67	-8.58016		23.16	481.091	502.171	20.2715		23.16	192.41	203.391	-10.981
23.18	453.69	420.554	33.1362		23.18	485.684	508.529	19.2922		23.18	206.25	206.118	0.13166
23.2	457.96	420.437	37.5227		23.2	471.971	516.491	2.00753		23.2	206.25	209.812	-3.56183
23.22	436.81	420.321	16.4892		23.22	504.273	526.84	20.8953		23.22	192.41	214.986	-22.5762
23.24	479.61	420.204	59.4058		23.24	476.52	540.966	-12.5959		23.24	231.24	221.952	9.28818
23.26	441	420.087	20.9125		23.26	471.971	561.219	-31.5382		23.26	209.76	228.418	-18.6583
23.28	404.01	419.971	-15.9607		23.28	587.171	587.793	43.571		23.28	242.25	227.599	14.6509
23.3	445.21	419.854	25.3561		23.3	490.298	602.202	-47.1555		23.3	206.25	218.417	-12.1668
23.32	441	419.737	21.263		23.32	528	575.265	4.15108		23.32	253.44	214.08	39.3605
23.34	449.44	419.62	29.8199		23.34	494.935	547.852	-2.56832		23.34	227.61	209.184	18.4258
23.36	462.25	419.503	42.7469		23.36	485.684	534.996	-0.55794		23.36	202.76	201.707	1.05271
23.38	408.04	419.386	-11.3459		23.38	458.455	510.448	-4.61064		23.38	227.61	198.153	29.4572
23.4	441	419.269	21.7312		23.4	445.135	487.962	1.26452		23.4	192.41	196.557	-4.14653
23.42	428.49	419.152	9.33844		23.42	462.938	477.808	23.568		23.42	189	195.682	-6.6817
23.44	436.81	419.034	17.7758		23.44	471.971	473.342	34.3697		23.44	185.61	195.125	-9.51464
23.46	441	418.917	22.0831		23.46	432.011	470.905	3.23042		23.46	189	194.731	-5.73134
23.48	453.69	418.799	34.8906		23.48	449.553	469.365	18.8571		23.48	199.29	194.431	4.85909
23.5	453.69	418.682	35.0081		23.5	432.011	468.292	5.18968		23.5	192.41	194.186	-1.776
23.52	449.44	418.564	30.8757		23.52	423.371	467.491	-1.33698		23.52	175.56	193.976	-18.4164
23.54	436.81	418.447	18.3633		23.54	449.553	466.859	20.737		23.54	199.29	193.788	5.50155
23.56	466.56	418.329	48.231		23.56	423.371	466.339	-0.47344		23.56	206.25	193.609	12.641
23.58	420.25	418.211	2.03883		23.58	436.364	465.898	10.5768		23.58	189	193.443	-4.44316
23.6	449.44	418.093	31.3467		23.6	458.455	465.511	29.0915		23.6	202.76	193.257	9.5029
23.62	453.69	417.975	35.7146		23.62	440.738	465.166	14.7346		23.62	199.29	193.142	6.14811
23.64	428.49	417.857	10.6326		23.64	458.455	464.851	29.5868		23.64	185.61	193.033	-7.4233
23.66	470.89	417.739	53.1507		23.66	381.48	464.559	-33.6985		23.66	209.76	192.93	16.83
23.68	466.56	417.621	48.9388		23.68	432.011	464.286	8.19486		23.68	178.89	192.831	-13.9409
23.7	462.25	417.503	44.747		23.7	445.135	464.026	19.2169		23.7	195.84	192.735	3.10466
23.72	432.64	417.385	15.2553		23.72	436.364	463.776	12.1679		23.72	238.56	192.643	45.9174
23.74	445.21	417.266	27.9436		23.74	453.993	463.535	26.8929		23.74	172.25	192.552	-20.3022
23.76	462.25	417.148	45.102		23.76	440.738	463.299	16.1347		23.76	206.25	192.464	13.7863
23.78	432.64	417.03	15.6104		23.78	423.371	463.066	1.98117		23.78	199.29	192.377	6.91321
23.8	432.64	416.911	15.729		23.8	467.444	462.833	38.516		23.8	162.44	192.291	-29.8508
23.82	436.81	416.792	20.0175		23.82	471.971	462.591	42.433		23.82	202.76	192.205	10.5551
23.84	432.64	416.674	15.9662		23.84	423.371	462.336	2.52922		23.84	189	192.117	-3.117
23.86	462.25	416.555	45.6949		23.86	419.084	462.116	-0.84318		23.86	202.76	192.026	10.7342
23.88	441	416.436	24.5637		23.88	419.084	461.92	-0.69619		23.88	178.89	191.94	-13.0505
23.9	453.69	416.317	37.3726		23.9	462.938	461.72	35.6339		23.9	242.25	191.865	50.3852
23.92	441	416.199	24.8015		23.92	458.455	461.507	32.0945		23.92	206.25	191.789	14.4607
23.94	396.01	416.08	-20.0695		23.94	458.455	461.32	32.235		23.94	182.24	191.713	-9.47338
23.96	420.25	415.96	4.28953		23.96	449.553	461.087	25.0655		23.96	195.84	191.635	4.20455
23.98	424.36	415.841	8.51862		23.98	419.084	460.919	0.05462		23.98	206.25	191.559	14.6913
24	424.36	415.722	8.6378		24	445.135	460.751	21.6729		24	199.29	191.474	7.81587
24.02	420.25	415.603	4.64706		24.02	427.68	460.582	7.39932		24.02	209.76	191.407	18.3528
24.04	428.49	415.484	13.0064		24.04	423.371	460.413	3.97093		24.04	216.84	191.341	25.4992
24.06	420.25	415.364	4.88573		24.06	423.371	460.244	4.09774		24.06	175.56	191.275	-15.7149
24.08	424.36	415.245	9.11515		24.08	449.553	460.075	25.8247		24.08	185.61	191.21	-5.59967
24.1	412.09	415.125	-3.03535		24.1	427.68	459.905	7.90691		24.1	192.41	191.145	1.26507
24.12	445.21	415.006	30.2042		24.12	476.52	459.736	48.3272		24.12	189	191.081	-2.08077
24.14	445.21	414.886	30.3238		24.14	423.371	459.566	4.60678		24.14	209.76	191.017	18.7429
24.16	445.21	414.766	30.4435		24.16	423.371	459.395	4.7345		24.16	175.56	190.954	-15.3941
24.18	436.81	414.647	22.1633		24.18	419.084	459.225	1.3254		24.18	209.76	190.892	18.8684
24.2	432.64	414.527	18.1131		24.2	476.52	459.054	48.8385		24.2	156	190.83	-34.8297
24.22	436.81	414.407	22.4029		24.22	432.011	458.883	12.2468		24.22	178.89	190.768	-11.8783
24.24	436.81	414.287	22.5229		24.24	445.135	458.712	23.2022		24.24	213.29	190.708	22.5825
24.26	470.89	414.167	56.7229		24.26	458.455	458.54	34.3198		24.26	199.29	190.647	8.64274
24.28	457.96	414.047	43.9129		24.28	445.135	458.369	23.4596		24.28	192.41	190.588	1.82242
24.3	436.81	413.927	22.883		24.3	449.553	458.197	27.2336		24.3	202.76	190.528	12.2316
24.32	408.04	413.807	-5.76681		24.32	432.011	458.024	12.8908		24.32	199.29	190.47	8.82014
24.34	432.64	413.687	18.9534		24.34	414.818	457.852	-1.16392		24.34	185.61	190.412	-4.80187
24.36	436.81	413.566	23.2437		24.36	445.135	457.679	23.9766		24.36	209.76	190.354	19.4056
24.38	428.49	413.446	15.044		24.38	436.364	457.506	16.8703		24.38	195.84	190.297	5.5425
24.4	457.96	413.326	44.6345		24.4	462.938	457.333	38.9241		24.4	227.61	190.241	37.3688
24.42	380.25	413.205	-32.9551		24.42	436.364	457.16	17.1302		24.42	199.29	190.185	9.10465
24.44	424.36	413.085	11.2754		24.44	436.364	456.986	17.2604		24.44	162.44	190.13	-27.6901
24.46	445.21	412.964	32.246		24.46	481.091	456.812	54.2908		24.46	162.44	190.075	-27.6355
24.48	470.89	412.843	58.0467		24.48	458.455	456.638	35.7464		24.48	182.24	190.021	-7.78135
24.5	457.96	412.723	45.2374		24.5	467.444	456.464	43.2932		24.5	189	189.968	-0.96778
24.52	462.25	412.602	49.6482		24.52	432.011	456.289	14.1921		24.52	182.24	189.915	-7.67478
24.54	432.64	412.481	20.159		24.54	462.938	456.114	39.8382		24.54	159.21	189.862	-30.6523
24.56	432.64	412.36	20.2799		24.56	471.971	455.939	47.4215		24.56	165.69	189.81	-24.1204
24.58	436.81	412.239	24.5708		24.58	453.993	455.764	32.721		24.58	172.25	189.759	-17.5091
24.6	445.21	412.118	33.0918		24.6	449.553	455.589	29.1896		24.6	192.41	189.708	2.70171
24.62	449.44	411.997	37.4428		24.62	462.938	455.413	40.3644		24.62	216.84	189.658	27.1819
24.64	436.81	411.876	24.9339		24.64	476.52	455.237	51.7014		24.64	199.29	189.608	9.68163
24.66	420.25	411.755	8.4951		24.66	419.084	455.061	4.44856		24.66	213.29	189.559	23.7308
24.68	484	411.634	72.3663		24.68	476.52	454.884	51.9659		24.68	165.69	189.511	-23.8207
24.7	416.16	411.512	4.6476		24.7	445.135	454.707	26.2054		24.7	189	189.463	-0.46263
24.72	396.01	411.391	-15.3811		24.72	476.52	454.531	52.2311		24.72	202.76	189.415	13.3449
24.74	457.96	411.27	46.6903		24.74	423.371	454.353	8.5159		24.74	209.76	189.368	20.3918
24.76	457.96	411.148	46.8117		24.76	476.52	454.176	52.4969		24.76	162.44	189.322	-26.8818
24.78	408.04	411.027	-2.98675		24.78	467.444	453.999	45.1421		24.78	213.29	189.276	24.014
24.8	441	410.905	30.0948		24.8	445.135	453.821	26.8705		24.8	165.69	189.231	-23.5407
24.82	445.21	410.784	34.4264		24.82	449.553	453.643	30.649		24.82	182.24	189.186	-6.94599
24.84	432.64	410.662	21.9781		24.84	440.738	453.464	23.5107		24.84	206.25	189.142	17.1082
24.86	436.81	410.54	26.2697		24.86	432.011	453.286	16.4446		24.86	168.96	189.098	-20.1381
24.88	445.21	410.418	34.7915		24.88	440.738	453.107	23.7784		24.88	185.61	189.055	-3.44505
24.9	479.61	410.297	69.3133		24.9	499.593	452.929	72.4669		24.9	195.84	189.013	6.82717
24.92	453.69	410.175	43.5152		24.92	440.738	452.752	24.0449		24.92	162.44	188.972	-26.5323
24.94	462.25	410.053	52.1971		24.94	467.444	452.576	46.2092		24.94	175.56	188.934	-13.3736
24.96	432.64	409.931	22.7091		24.96	436.364	452.4	20.6998		24.96	172.25	188.897	-16.6474
24.98	445.21	409.809	35.4011		24.98	432.011	452.226	17.2396		24.98	192.41	188.864	3.54578
25	400	409.687	-9.68681		25	419.084	452.053	6.70419		25	162.44	188.836	-26.3956
25.02	436.81	409.565	27.2453		25.02	504.273	451.882	77.1135		25.02	199.29	188.815	10.4754
25.04	449.44	409.443	39.9975		25.04	410.575	451.713	-0.06077		25.04	195.84	188.811	7.02866
25.06	424.36	409.32	15.0397		25.06	427.68	451.547	14.176		25.06	202.76	188.824	13.9355
25.08	432.64	409.198	23.442		25.08	481.091	451.384	58.3623		25.08	199.29	188.794	10.496
25.1	457.96	409.076	48.8843		25.1	419.084	451.225	7.32537		25.1	209.76	188.765	20.9954
25.12	392.04	408.953	-16.9133		25.12	419.084	451.072	7.44021		25.12	178.89	188.736	-9.84648
25.14	404.01	408.831	-4.82085		25.14	436.364	450.927	21.8048		25.14	206.25	188.71	17.5404
25.16	396.01	408.708	-12.6984		25.16	462.938	450.794	43.8284		25.16	202.76	188.684	14.0755
25.18	436.81	408.586	28.2241		25.18	423.371	450.682	11.2692		25.18	206.25	188.662	17.5881
25.2	457.96	408.463	49.4967		25.2	419.084	450.614	7.78318		25.2	202.76	188.642	14.1177
25.22	436.81	408.341	28.4694		25.22	377.411	450.576	-26.5678		25.22	192.41	188.626	3.78378
25.24	445.21	408.218	36.992		25.24	432.011	450.438	18.5802		25.24	189	188.615	0.38534
25.26	424.36	408.095	16.2647		25.26	432.011	450.307	18.6784		25.26	199.29	188.609	10.6809
25.28	436.81	407.972	28.8375		25.28	385.571	450.184	-19.542		25.28	189	188.613	0.38686
25.3	449.44	407.85	41.5903		25.3	414.818	450.07	4.67267		25.3	182.24	188.637	-6.39662
25.32	420.25	407.727	12.5232		25.32	423.371	449.966	11.8061		25.32	192.41	188.679	3.7309
25.34	412.09	407.604	4.48611		25.34	458.455	449.877	40.8174		25.34	192.41	188.684	3.72632
25.36	445.21	407.481	37.7291		25.36	467.444	449.804	48.288		25.36	185.61	188.693	-3.08333
25.38	441	407.358	33.6421		25.38	406.353	449.753	-2.07379		25.38	156	188.709	-32.7088
25.4	445.21	407.235	37.9751		25.4	427.68	449.731	15.5376		25.4	175.56	188.731	-13.1713
25.42	388.09	407.112	-19.0218		25.42	410.575	449.753	1.40954		25.42	185.61	188.762	-3.15186
25.44	416.16	406.989	9.17136		25.44	410.575	449.847	1.33847		25.44	199.29	188.802	10.4878
25.46	388.09	406.865	-18.7755		25.46	410.575	450.012	1.21468		25.46	195.84	188.854	6.98551
25.48	424.36	406.742	17.6178		25.48	462.938	450.137	44.321		25.48	168.96	188.921	-19.9613
25.5	420.25	406.619	13.6311		25.5	419.084	450.356	7.97738		25.5	182.24	189.006	-6.76639
25.52	412.09	406.496	5.59437		25.52	414.818	450.731	4.17684		25.52	185.61	189.114	-3.5045
25.54	388.09	406.372	-18.2823		25.54	402.153	451.419	-6.78811		25.54	220.41	189.252	31.1576
25.56	412.09	406.249	5.84114		25.56	440.738	452.734	24.0586		25.56	231.24	189.43	41.8102
25.58	420.25	406.125	14.1246		25.58	436.364	454.904	18.8223		25.58	195.84	189.661	6.17926
25.6	404.01	406.002	-1.9919		25.6	406.353	457.744	-8.06696		25.6	195.84	189.967	5.87271
25.62	412.09	405.878	6.21162		25.62	427.68	461.272	6.88201		25.62	182.24	190.385	-8.14505
25.64	420.25	405.755	14.4952		25.64	419.084	465.631	-3.47909		25.64	213.29	190.976	22.3141
25.66	436.81	405.631	31.1788		25.66	423.371	470.812	-3.82794		25.66	195.84	191.865	3.97492
25.68	408.04	405.508	2.53249		25.68	462.938	476.816	24.3123		25.68	185.61	193.336	-7.72633
25.7	380.25	405.384	-25.1338		25.7	471.971	483.761	26.5551		25.7	195.84	195.916	-0.07553
25.72	404.01	405.26	-1.25006		25.72	449.553	491.856	1.98915		25.72	195.84	200.027	-4.18698
25.74	453.69	405.136	48.5537		25.74	458.455	501.408	2.16905		25.74	216.84	205.771	11.0692
25.76	441	405.012	35.9875		25.76	436.364	512.876	-24.6572		25.76	238.56	213.646	24.9142
25.78	449.44	404.889	44.5514		25.78	423.371	526.958	-45.9377		25.78	276.36	224.587	51.7732
25.8	420.25	404.765	15.4853		25.8	504.273	544.758	7.45666		25.8	249.69	239.844	9.84596
25.82	404.01	404.641	-0.630722		25.82	528	568.167	9.47446		25.82	231.24	260.726	-29.4865
25.84	384.16	404.517	-20.3567		25.84	542.498	600.384	-2.72665		25.84	257.21	283.431	-26.2213
25.86	396.01	404.393	-8.38271		25.86	577.091	645.039	-7.67899		25.86	264.81	287.518	-22.7079
25.88	408.04	404.269	3.77135		25.88	602.455	692.867	-22.6249		25.88	268.64	261.16	7.48041
25.9	436.81	404.145	32.6654		25.9	628.364	692.021	-0.61594		25.9	284.16	248.508	35.652
25.92	441	404.02	36.9796		25.92	582.12	614.923	19.057		25.92	220.41	242.676	-22.2662
25.94	436.81	403.896	32.9138		25.94	562.135	585.606	24.5566		25.94	238.56	224.589	13.9706
25.96	449.44	403.772	45.668		25.96	528	570.924	7.40696		25.96	238.56	207.519	31.0412
25.98	404.01	403.648	0.362242		25.98	508.975	523.571	27.2257		25.98	253.44	199.587	53.8531
26	424.36	403.523	20.8365		26	458.455	483.604	15.5222		26	202.76	195.721	7.03927
26.02	392.04	403.399	-11.3591		26.02	445.135	467.176	16.854		26.02	192.41	193.574	-1.16353
26.04	380.25	403.275	-23.0248		26.04	427.68	459.382	8.29929		26.04	231.24	192.262	38.9777
26.06	432.64	403.15	29.4896		26.06	423.371	455.023	8.01404		26.06	206.25	191.414	14.8365
26.08	462.25	403.026	59.224		26.08	414.818	452.308	2.99403		26.08	199.29	190.855	8.43515
26.1	400	402.901	-2.90149		26.1	432.011	450.511	18.526		26.1	209.76	190.507	19.2527
26.12	428.49	402.777	25.713		26.12	481.091	449.306	59.9208		26.12	199.29	190.297	8.9935
26.14	400	402.652	-2.65244		26.14	402.153	448.533	-4.62353		26.14	192.41	190.095	2.31533
26.16	396.01	402.528	-6.51786		26.16	389.684	448.078	-14.5696		26.16	199.29	189.961	9.32886
26.18	408.04	402.403	5.63675		26.18	419.084	447.89	9.82641		26.18	172.25	189.884	-17.6335
26.2	416.16	402.279	13.8814		26.2	453.993	447.981	38.5582		26.2	195.84	189.855	5.98515
26.22	416.16	402.154	14.0061		26.22	414.818	448.317	5.98707		26.22	202.76	189.872	12.8876
26.24	388.09	402.029	-13.9392		26.24	419.084	448.668	9.24309		26.24	206.25	189.938	16.3116
26.26	457.96	401.904	56.0555		26.26	397.975	449.211	-8.57942		26.26	182.24	190.062	-7.82159
26.28	428.49	401.78	26.7103		26.28	397.975	449.975	-9.15194		26.28	224	190.257	33.7435
26.3	449.44	401.655	47.7851		26.3	381.48	451.01	-23.5362		26.3	175.56	190.537	-14.9766
26.32	412.09	401.53	10.5599		26.32	432.011	452.408	17.1031		26.32	182.24	190.915	-8.67484
26.34	432.64	401.405	31.2348		26.34	427.68	454.344	12.0782		26.34	202.76	191.419	11.3414
26.36	432.64	401.28	31.3597		26.36	440.738	457.191	20.7157		26.36	209.76	192.09	17.67
26.38	404.01	401.155	2.85463		26.38	440.738	461.657	17.3666		26.38	192.41	192.988	-0.5779
26.4	441	401.03	39.9696		26.4	458.455	468.423	26.9081		26.4	199.29	194.167	5.12251
26.42	432.64	400.905	31.7346		26.42	445.135	477.578	9.05233		26.42	195.84	195.544	0.29581
26.44	392.04	400.78	-8.7404		26.44	423.371	488.842	-17.3506		26.44	192.41	196.781	-4.37059
26.46	392.04	400.655	-8.61535		26.46	449.553	498.808	-3.22493		26.46	209.76	198.027	11.7332
26.48	396.01	400.53	-4.52027		26.48	471.971	503.739	11.572		26.48	195.84	200.729	-4.88911
26.5	380.25	400.405	-20.1552		26.5	481.091	512.331	12.6518		26.5	227.61	205.741	21.8688
26.52	420.25	400.28	19.97		26.52	485.684	525.393	6.64431		26.52	206.25	213.611	-7.36067
26.54	388.09	400.155	-12.0649		26.54	476.52	539.058	-11.1644		26.54	253.44	224.889	28.5506
26.56	420.25	400.03	20.2203		26.56	547.375	555.885	34.6706		26.56	220.41	240.714	-20.3043
26.58	436.81	399.904	36.9055		26.58	542.498	579.214	13.1503		26.58	253.44	262.692	-9.25205
26.6	416.16	399.779	16.3808		26.6	542.498	610.454	-10.2794		26.6	280.25	293.236	-12.986
26.62	428.49	399.654	28.8361		26.62	587.171	652.554	-4.99916		26.62	288.09	335.287	-47.1968
26.64	384.16	399.529	-15.3686		26.64	628.364	710.719	-14.6391		26.64	328.49	384.328	-55.8384
26.66	376.36	399.403	-23.0433		26.66	676.375	788.165	-33.1147		26.66	424.41	406.025	18.3851
26.68	441	399.278	41.7221		26.68	807.098	857.384	22.8178		26.68	366.56	367.6	-1.04
26.7	436.81	399.153	37.6574		26.7	760.32	834.812	1.15489		26.7	384	330.461	53.5388
26.72	388.09	399.027	-10.9372		26.72	676.375	719.603	18.3066		26.72	341	313.575	27.4252
26.74	424.36	398.902	25.4583		26.74	607.593	673.715	-4.02242		26.74	341	283.576	57.4238
26.76	388.09	398.776	-10.6863		26.76	617.935	647.553	24.1313		26.76	288.09	245.325	42.7655
26.78	384.16	398.651	-14.4908		26.78	542.498	579.08	13.2513		26.78	220.41	220.375	0.03509
26.8	384.16	398.525	-14.3653		26.8	499.593	509.684	29.9013		26.8	199.29	208.384	-9.09379
26.82	396.01	398.4	-2.38975		26.82	445.135	478.883	8.07371		26.82	206.25	202.111	4.13903
26.84	392.04	398.274	-6.2342		26.84	419.084	464.376	-2.53821		26.84	185.61	198.421	-12.8106
26.86	400	398.149	1.85136		26.86	440.738	456.354	21.3436		26.86	209.76	196.055	13.7052
26.88	404.01	398.023	5.98697		26.88	440.738	451.406	25.0548		26.88	192.41	194.445	-2.03494
26.9	400	397.897	2.10258		26.9	432.011	448.125	20.3156		26.9	231.24	193.303	37.9368
26.92	404.01	397.772	6.23823		26.92	423.371	445.75	14.9687		26.92	216.84	192.47	24.3695
26.94	361	397.646	-36.6461		26.94	423.371	444.016	16.2689		26.94	213.29	191.853	21.437
26.96	408.04	397.52	10.5196		26.96	414.818	442.733	10.1754		26.96	209.76	191.393	18.3672
26.98	384.16	397.395	-13.2347		26.98	410.575	441.792	7.37967		26.98	199.29	191.053	8.23668
27	388.09	397.269	-9.17901		27	419.084	441.144	14.8862		27	224	190.812	33.1884
27.02	384.16	397.143	-12.9833		27.02	423.371	440.789	18.6895		27.02	220.41	190.654	29.7561
27.04	404.01	397.017	6.99252		27.04	389.684	440.818	-9.1246		27.04	238.56	190.574	47.9859
27.06	408.04	396.892	11.1483		27.06	410.575	441.47	7.62169		27.06	199.29	190.573	8.71688
27.08	424.36	396.766	27.5941		27.08	445.135	442.958	35.0172		27.08	185.61	190.66	-5.05037
27.1	408.04	396.64	11.3999		27.1	414.818	445.138	8.37153		27.1	192.41	190.858	1.55243
27.12	408.04	396.514	11.5258		27.12	440.738	447.983	27.6218		27.12	189	191.21	-2.2098
27.14	400	396.388	3.61163		27.14	436.364	451.624	21.2821		27.14	189	191.814	-2.81428
27.16	404.01	396.262	7.74752		27.16	458.455	456.128	36.1293		27.16	189	192.878	-3.87792
27.18	412.09	396.137	15.9534		27.18	397.975	461.49	-17.7887		27.18	178.89	194.746	-15.856
27.2	416.16	396.011	20.1493		27.2	402.153	467.85	-19.1118		27.2	182.24	197.689	-15.4488
27.22	408.04	395.885	12.1553		27.22	440.738	475.426	7.03966		27.22	185.61	201.775	-16.1654
27.24	400	395.759	4.2412		27.24	427.68	484.573	-10.5935		27.24	202.76	207.334	-4.57433
27.26	396.01	395.633	0.377173		27.26	427.68	495.84	-19.0442		27.26	245.96	215.018	30.9424
27.28	408.04	395.507	12.5332		27.28	453.993	510.105	-8.03443		27.28	257.21	225.716	31.4944
27.3	376.36	395.381	-19.0209		27.3	458.455	528.815	-18.386		27.3	220.41	240.371	-19.961
27.32	424.36	395.255	29.1051		27.32	490.298	554.401	-11.3051		27.32	253.44	256.853	-3.41342
27.34	396.01	395.129	0.881189		27.34	528	589.724	-6.69332		27.34	238.56	261.79	-23.2296
27.36	400	395.003	4.99722		27.36	537.644	627.723	-27.2363		27.36	261	245.515	15.4847
27.38	404.01	394.877	9.13329		27.38	577.091	627.928	5.15377		27.38	242.25	234.607	7.64309
27.4	428.49	394.751	33.7393		27.4	582.12	567.459	54.6546		27.4	238.56	229.68	8.87991
27.42	428.49	394.625	33.8654		27.42	471.971	542.231	-17.297		27.42	209.76	218.737	-8.97671
27.44	420.25	394.498	25.7515		27.44	499.593	534.054	11.6232		27.44	213.29	206.111	7.17868
27.46	408.04	394.372	13.6676		27.46	494.935	503.347	30.8107		27.46	227.61	198.368	29.2424
27.48	416.16	394.246	21.9138		27.48	427.68	466.428	3.01484		27.48	220.41	194.541	25.8693
27.5	392.04	394.12	-2.0801		27.5	423.371	449.958	11.8122		27.5	192.41	192.436	-0.02569
27.52	392.04	393.994	-1.95395		27.52	410.575	442.247	7.03877		27.52	192.41	191.247	1.16301
27.54	420.25	393.868	26.3822		27.54	406.353	437.962	6.76926		27.54	209.76	190.479	19.2809
27.56	388.09	393.742	-5.65163		27.56	423.371	435.261	22.8349		27.56	178.89	189.953	-11.0634
27.58	400	393.615	6.38455		27.58	423.371	433.4	24.2306		27.58	238.56	189.578	48.9819
27.6	400	393.489	6.51075		27.6	423.371	432.032	25.2574		27.6	216.84	189.301	27.5385
27.62	396.01	393.363	2.64696		27.62	414.818	430.973	18.9956		27.62	206.25	189.093	17.1571
27.64	420.25	393.237	27.0132		27.64	432.011	430.12	33.8191		27.64	234.89	188.933	45.9573
27.66	412.09	393.111	18.9794		27.66	432.011	429.411	34.3511		27.66	213.29	188.808	24.4818
27.68	353.44	392.984	-39.5444		27.68	406.353	428.804	13.6377		27.68	213.29	188.711	24.5795
27.7	376.36	392.858	-16.4982		27.7	389.684	428.274	0.28324		27.7	195.84	188.633	7.20656
27.72	388.09	392.732	-4.6419		27.72	410.575	427.801	17.8729		27.72	172.25	188.573	-16.3225
27.74	400	392.606	7.39436		27.74	393.818	427.373	4.37062		27.74	168.96	188.524	-19.5645
27.76	453.69	392.479	61.2106		27.76	385.571	426.978	-2.13747		27.76	199.29	188.487	10.8032
27.78	396.01	392.353	3.65691		27.78	369.338	426.611	-15.254		27.78	175.56	188.458	-12.8977
27.8	404.01	392.227	11.7832		27.8	427.68	426.265	33.1373		27.8	209.76	188.436	21.3245
27.82	372.49	392.101	-19.6105		27.82	393.818	425.936	5.4478		27.82	202.76	188.419	14.3407
27.84	396.01	391.974	4.03577		27.84	406.353	425.621	16.0251		27.84	162.44	188.408	-25.968
27.86	400	391.848	8.15206		27.86	381.48	425.317	-4.26668		27.86	185.61	188.401	-2.79091
27.88	384.16	391.722	-7.56163		27.88	423.371	425.021	30.5151		27.88	175.56	188.397	-12.8372
27.9	396.01	391.595	4.41468		27.9	419.084	424.732	27.1951		27.9	159.21	188.396	-29.1859
27.92	408.04	391.469	16.571		27.92	397.975	424.447	9.99374		27.92	199.29	188.397	10.8935
27.94	396.01	391.343	4.66732		27.94	373.364	424.164	-10.0983		27.94	185.61	188.399	-2.78855
27.96	412.09	391.216	20.8736		27.96	397.975	423.881	10.4181		27.96	213.29	188.401	24.8887
27.98	424.36	391.09	33.27		27.98	381.48	423.591	-2.97251		27.98	189	188.404	0.59604
28	420.25	390.964	29.2863		28	369.338	423.279	-12.7555		28	199.29	188.405	10.8854
28.02	392.04	390.837	1.20265		28.02	381.48	422.955	-2.49496		28.02	178.89	188.397	-9.50715
28.04	420.25	390.711	29.539		28.04	397.975	422.713	11.2944		28.04	182.24	188.381	-6.14087
28.06	408.04	390.585	17.4553		28.06	357.393	422.467	-22.0011		28.06	175.56	188.392	-12.8321
28.08	364.81	390.458	-25.6483		28.08	373.364	422.211	-8.63348		28.08	206.25	188.409	17.8409
28.1	392.04	390.332	1.70803		28.1	369.338	421.936	-11.748		28.1	185.61	188.425	-2.81544
28.12	388.09	390.206	-2.11563		28.12	397.975	421.635	12.1026		28.12	185.61	188.44	-2.83039
28.14	400	390.079	9.92072		28.14	419.084	421.429	29.6725		28.14	213.29	188.452	24.8375
28.16	368.64	389.953	-21.3129		28.16	365.335	421.222	-14.5154		28.16	182.24	188.457	-6.21685
28.18	388.09	389.827	-1.73657		28.18	369.338	421.015	-11.0573		28.18	175.56	188.474	-12.9141
28.2	357.21	389.7	-32.4902		28.2	377.411	420.808	-4.24215		28.2	172.25	188.464	-16.2145
28.22	400	389.574	10.4261		28.22	365.335	420.601	-14.0498		28.22	213.29	188.491	24.7991
28.24	449.44	389.448	59.9925		28.24	397.975	420.394	13.0335		28.24	199.29	188.518	10.7724
28.26	331.24	389.321	-58.0812		28.26	419.084	420.187	30.6039		28.26	175.56	188.544	-12.9843
28.28	388.09	389.195	-1.1048		28.28	402.153	419.979	16.7915		28.28	227.61	188.571	39.0389
28.3	408.04	389.068	18.9716		28.3	361.353	419.772	-16.713		28.3	220.41	188.598	31.812
28.32	404.01	388.942	15.0679		28.32	423.371	419.564	34.6077		28.32	199.29	188.625	10.665
28.34	396.01	388.816	7.19427		28.34	381.48	419.357	0.20343		28.34	175.56	188.652	-13.0921
28.36	420.25	388.689	31.5606		28.36	385.571	419.149	3.73425		28.36	152.81	188.679	-35.8693
28.38	368.64	388.563	-19.923		28.38	357.393	418.941	-19.3569		28.38	192.41	188.707	3.70351
28.4	384.16	388.437	-4.27671		28.4	361.353	418.733	-15.9339		28.4	189	188.734	0.26624
28.42	400	388.31	11.6896		28.42	393.818	418.525	11.0061		28.42	192.41	188.761	3.6488
28.44	384.16	388.184	-4.02403		28.44	389.684	418.317	7.75107		28.44	178.89	188.79	-9.89949
28.46	420.25	388.058	32.1923		28.46	432.011	418.11	42.8266		28.46	206.25	188.819	17.4307
28.48	428.49	387.931	40.5586		28.48	397.975	417.903	14.9015		28.48	216.84	188.851	27.9887
28.5	449.44	387.805	61.6349		28.5	397.975	417.698	15.0557		28.5	199.29	188.886	10.4037
28.52	436.81	387.679	49.1313		28.52	393.818	417.493	11.78		28.52	182.24	188.927	-6.68663
28.54	462.25	387.552	74.6976		28.54	402.153	417.29	18.8082		28.54	209.76	188.979	20.7808
28.56	475.24	387.426	87.8139		28.56	393.818	417.089	12.0831		28.56	189	189.049	-0.04912
28.58	428.49	387.3	41.1902		28.58	397.975	416.89	15.6615		28.58	199.29	189.1	10.1898
28.6	408.04	387.174	20.8665		28.6	402.153	416.694	19.2558		28.6	195.84	189.133	6.70691
28.62	388.09	387.047	1.04276		28.62	365.335	416.501	-10.9744		28.62	216.84	189.166	27.6737
28.64	416.16	386.921	29.239		28.64	402.153	416.312	19.542		28.64	209.76	189.2	20.5602
28.66	428.49	386.795	41.6953		28.66	373.364	416.13	-4.07237		28.66	195.84	189.234	6.60617
28.68	380.25	386.668	-6.41842		28.68	389.684	415.958	9.52071		28.68	209.76	189.268	20.4918
28.7	445.21	386.542	58.6678		28.7	402.153	415.806	19.9213		28.7	224	189.303	34.6968
28.72	412.09	386.416	25.6741		28.72	414.818	415.689	30.4584		28.72	182.24	189.339	-7.09863
28.74	392.04	386.29	5.75034		28.74	414.818	415.563	30.5524		28.74	182.24	189.375	-7.13485
28.76	380.25	386.163	-5.91344		28.76	381.48	415.378	3.18741		28.76	216.84	189.413	27.4274
28.78	412.09	386.037	26.0528		28.78	393.818	415.196	13.503		28.78	206.25	189.453	16.7973
28.8	392.04	385.911	6.12901		28.8	373.364	415.017	-3.23803		28.8	227.61	189.496	38.1142
28.82	388.09	385.785	2.3052		28.82	397.975	414.843	17.1967		28.82	172.25	189.543	-17.2932
28.84	384.16	385.659	-1.4986		28.84	381.48	414.674	3.71575		28.84	192.41	189.597	2.81264
28.86	404.01	385.532	18.4776		28.86	385.571	414.51	7.21338		28.86	206.25	189.666	16.5843
28.88	392.04	385.406	6.63376		28.88	377.411	414.354	0.59874		28.88	195.84	189.754	6.0863
28.9	364.81	385.28	-20.4701		28.9	349.538	414.206	-22.2853		28.9	227.61	189.825	37.785
28.92	376.36	385.154	-8.79395		28.92	393.818	414.068	14.3488		28.92	213.29	189.881	23.4094
28.94	416.16	385.028	31.1322		28.94	381.48	413.944	4.26269		28.94	213.29	189.939	23.3506
28.96	428.49	384.902	43.5883		28.96	389.684	413.839	11.1095		28.96	209.76	190.002	19.758
28.98	432.64	384.776	47.8644		28.98	406.353	413.766	24.9168		28.98	220.41	190.069	30.3409
29	384.16	384.649	-0.489463		29	402.153	413.739	21.4717		29	227.61	190.141	37.4686
29.02	376.36	384.523	-8.1634		29.02	357.393	413.72	-15.4413		29.02	216.84	190.221	26.6194
29.04	372.49	384.397	-11.9073		29.04	381.48	413.659	4.47646		29.04	206.25	190.311	15.9392
29.06	380.25	384.271	-4.02125		29.06	365.335	413.625	-8.81799		29.06	199.29	190.418	8.87215
29.08	396.01	384.145	11.8648		29.08	365.335	413.627	-8.81937		29.08	206.25	190.547	15.7032
29.1	384.16	384.019	0.140826		29.1	410.575	413.676	28.4672		29.1	202.76	190.705	12.055
29.12	384.16	383.893	0.266841		29.12	402.153	413.786	21.4365		29.12	178.89	190.906	-12.0155
29.14	388.09	383.767	4.32283		29.14	432.011	413.982	45.9228		29.14	206.25	191.181	15.0688
29.16	400	383.641	16.3588		29.16	361.353	414.302	-12.6106		29.16	206.25	191.578	14.6718
29.18	396.01	383.515	12.4948		29.18	410.575	414.825	27.6056		29.18	162.44	192.008	-29.5684
29.2	384.16	383.389	0.770741		29.2	393.818	415.716	13.1132		29.2	182.24	192.308	-10.068
29.22	372.49	383.263	-10.7733		29.22	393.818	417.28	11.9396		29.22	195.84	192.674	3.16593
29.24	380.25	383.137	-2.88741		29.24	377.411	419.779	-3.4699		29.24	178.89	193.133	-14.243
29.26	392.04	383.012	9.0285		29.26	397.975	423.18	10.9439		29.26	178.89	193.726	-14.8365
29.28	388.09	382.886	5.20437		29.28	385.571	427.455	-2.49552		29.28	189	194.526	-5.52577
29.3	345.96	382.76	-36.7998		29.3	389.684	432.783	-3.09861		29.3	189	195.663	-6.66316
29.32	396.01	382.634	13.3761		29.32	389.684	439.416	-8.0727		29.32	216.84	197.409	19.4312
29.34	372.49	382.508	-10.0181		29.34	449.553	447.531	35.2329		29.34	192.41	200.28	-7.87025
29.36	445.21	382.382	62.8277		29.36	436.364	457.105	17.171		29.36	216.84	204.942	11.898
29.38	380.25	382.256	-2.00649		29.38	414.818	468.377	-9.05777		29.38	245.96	211.876	34.084
29.4	349.69	382.131	-32.4407		29.4	419.084	482.32	-15.9956		29.4	202.76	221.638	-18.8776
29.42	416.16	382.005	34.155		29.42	462.938	500.064	6.876		29.42	224	235.319	-11.3186
29.44	404.01	381.879	22.1308		29.44	476.52	523.463	0.53203		29.44	253.44	254.152	-0.71225
29.46	380.25	381.754	-1.50353		29.46	481.091	555.163	-19.4725		29.46	238.56	276.013	-37.453
29.48	380.25	381.628	-1.37785		29.48	547.375	594.908	5.40275		29.48	296.01	287.765	8.24526
29.5	364.81	381.502	-16.6922		29.5	552.273	624.166	-12.4998		29.5	272.49	275.787	-3.2973
29.52	388.09	381.377	6.71346		29.52	597.338	605.48	38.6938		29.52	296.01	258.256	37.7543
29.54	380.25	381.251	-1.00091		29.54	481.091	553.26	-18.045		29.54	238.56	251.32	-12.7595
29.56	364.81	381.125	-16.3153		29.56	508.975	531.792	21.0599		29.56	257.21	244.943	12.2671
29.58	396.01	381	15.0103		29.58	445.135	522.329	-24.5111		29.58	234.89	230.199	4.69088
29.6	388.09	380.874	7.21582		29.6	445.135	494.647	-3.74891		29.6	245.96	215.673	30.2872
29.62	345.96	380.749	-34.7887		29.62	402.153	458.381	-12.0094		29.62	202.76	207.674	-4.91399
29.64	361	380.623	-19.6231		29.64	406.353	439.623	5.52406		29.64	227.61	204.112	23.4977
29.66	392.04	380.498	11.5424		29.66	397.975	431.072	5.02472		29.66	224	202.839	21.1615
29.68	349.69	380.372	-30.6822		29.68	393.818	426.914	4.71449		29.68	182.24	202.131	-19.8913
29.7	372.49	380.247	-7.75676		29.7	393.818	424.907	6.22002		29.7	216.84	201.705	15.1346
29.72	396.01	380.121	15.8887		29.72	427.68	424.189	34.6941		29.72	189	201.676	-12.676
29.74	420.25	379.996	40.254		29.74	440.738	424.426	45.2896		29.74	202.76	201.952	0.80792
29.76	368.64	379.871	-11.2306		29.76	406.353	425.545	16.0823		29.76	227.61	202.497	25.1133
29.78	380.25	379.745	0.504736		29.78	423.371	427.715	28.4949		29.78	175.56	203.307	-27.7473
29.8	376.36	379.62	-3.25997		29.8	410.575	431.502	15.0976		29.8	192.41	204.41	-11.9996
29.82	349.69	379.495	-29.8047		29.82	445.135	437.352	39.2217		29.82	206.25	205.859	0.39136
29.84	400	379.369	20.6306		29.84	419.084	444.887	12.0786		29.84	216.84	207.75	9.08988
29.86	388.09	379.244	8.8458		29.86	453.993	456.922	31.8528		29.86	192.41	210.255	-17.8454
29.88	412.09	379.119	32.971		29.88	467.444	473.348	30.6297		29.88	206.25	213.656	-7.40588
29.9	388.09	378.994	9.09618		29.9	453.993	493.834	4.1686		29.9	268.64	218.411	50.2292
29.92	380.25	378.869	1.38132		29.92	476.52	519.07	3.82645		29.92	253.44	225.378	28.0618
29.94	368.64	378.744	-10.1035		29.94	542.498	550.074	35.0057		29.94	206.25	236.33	-30.0801
29.96	388.09	378.618	9.47152		29.96	552.273	587.415	15.0641		29.96	272.49	254.665	17.825
29.98	404.01	378.493	25.5166		29.98	547.375	631.983	-22.4031		29.98	312.09	284.271	27.8191
30	353.44	378.368	-24.9284		30	638.88	685.644	12.8433		30	345.21	326.417	18.7926
30.02	384.16	378.243	5.91661		30.02	687.284	751.469	3.40743		30.02	375.24	383.995	-8.75529
30.04	400	378.118	21.8816		30.04	748.844	834.399	-8.00327		30.04	471.21	464.402	6.80838
30.06	384.16	377.993	6.16652		30.06	911.138	942.559	44.77		30.06	530.01	574.195	-44.1852
30.08	376.36	377.869	-1.50859		30.08	1028.17	1088.42	31.9255		30.08	645.29	697.792	-52.5019
30.1	404.01	377.744	26.2663		30.1	1117.09	1279.35	-37.9124		30.1	672.84	753.766	-80.9259
30.12	380.25	377.619	2.63114		30.12	1382.57	1460.29	45.4081		30.12	729.44	672.571	56.8695
30.14	345.96	377.494	-31.5341		30.14	1390.35	1438.89	67.8722		30.14	689.61	577.553	112.057
30.16	342.25	377.369	-35.1193		30.16	1103.17	1153.64	44.8894		30.16	612.89	541.781	71.1089
30.18	388.09	377.245	10.8455		30.18	968.771	1023.75	31.4205		30.18	471.21	504.378	-33.1681
30.2	392.04	377.12	14.9202		30.2	886.091	997.805	-17.329		30.2	461.69	419.738	41.9519
30.22	408.04	376.995	31.0449		30.22	777.698	891.798	-27.2476		30.22	362.25	337.933	24.317
30.24	392.04	376.87	15.1695		30.24	654.818	694.655	19.2339		30.24	316.16	291.976	24.1841
30.26	412.09	376.746	35.3441		30.26	499.593	590.127	-30.4312		30.26	264.81	269.641	-4.83135
30.28	368.64	376.621	-7.98125		30.28	490.298	546.614	-5.46442		30.28	264.81	258.725	6.08528
30.3	400	376.497	23.5033		30.3	481.091	529.305	-0.07856		30.3	224	253.93	-29.9303
30.32	384.16	376.372	7.7878		30.32	445.135	526.456	-27.6061		30.32	224	253.056	-29.056
30.34	384.16	376.248	7.91228		30.34	467.444	536.035	-16.3849		30.34	231.24	255.263	-24.0227
30.36	380.25	376.123	4.12672		30.36	528	561.191	14.7066		30.36	284.16	260.444	23.7158
30.38	400	375.999	24.0011		30.38	582.12	605.955	25.7828		30.38	296.01	269.082	26.9277
30.4	364.81	375.875	-11.0645		30.4	665.553	669.758	46.7626		30.4	272.49	282.414	-9.92359
30.42	392.04	375.75	16.2898		30.42	760.32	751.45	63.6767		30.42	296.01	303.077	-7.06727
30.44	376.36	375.626	0.734115		30.44	936.535	854.022	132.124		30.44	332.64	336.462	-3.82168
30.46	380.25	375.502	4.74839		30.46	981.818	982.47	73.1476		30.46	419.84	392.584	27.2559
30.48	384.16	375.377	8.78262		30.48	988.375	1141.14	-40.4455		30.48	480.81	483.596	-2.78617
30.5	388.09	375.253	12.8368		30.5	1124.08	1336.09	-74.6975		30.5	586.44	617.687	-31.2466
30.52	400	375.129	24.871		30.52	1283.44	1578.75	-125.224		30.52	712.25	805.456	-93.2062
30.54	349.69	375.005	-25.3149		30.54	1667.79	1888.64	-40.5474		30.54	982.41	1066.59	-84.1764
30.56	388.09	374.881	13.2091		30.56	2112	2297.3	19.4286		30.56	1276.41	1423.41	-147.004
30.58	396.01	374.757	21.2532		30.58	2619.27	2845.29	26.9316		30.58	1731.84	1836.89	-105.053
30.6	384.16	374.633	9.52717		30.6	3240.27	3499.54	48.5735		30.6	2090.24	2073.52	16.7169
30.62	388.09	374.509	13.5811		30.62	3875.08	3885.74	282.639		30.62	2109	1877.43	231.571
30.64	400	374.385	25.615		30.64	3569.28	3453.16	354.787		30.64	1774.89	1519.51	255.377
30.66	416.16	374.261	41.8989		30.66	2587.3	2679.52	124.879		30.66	1508.01	1356.3	151.705
30.68	380.25	374.137	6.11276		30.68	2238.64	2373.33	66.8873		30.68	1269	1248.31	20.6896
30.7	368.64	374.013	-5.37343		30.7	2112	2243.22	59.9833		30.7	1097.16	992.447	104.713
30.72	372.49	373.89	-1.3997		30.72	1693.48	1815.37	35.6002		30.72	794.01	680.974	113.036
30.74	424.36	373.766	50.594		30.74	1048.36	1240.46	-65.4453		30.74	535.04	491.273	43.7675
30.76	412.09	373.642	38.4477		30.76	644.171	885.524	-132.702		30.76	375.24	393.992	-18.7521
30.78	388.09	373.519	14.5713		30.78	612.753	714.438	-30.3079		30.78	253.44	339.934	-86.494
30.8	400	373.395	26.6049		30.8	518.444	622.69	-39.3015		30.8	257.21	306.657	-49.4466
30.82	384.16	373.272	10.8882		30.82	485.684	567.328	-24.807		30.82	245.96	284.758	-38.798
30.84	380.25	373.164	7.08552		30.84	445.135	531.42	-31.3289		30.84	257.21	269.571	-12.3608
30.86	368.64	373.096	-4.45618		30.86	427.68	506.654	-27.1542		30.86	242.25	258.61	-16.3604
30.88	376.36	373.081	3.27942		30.88	389.684	488.925	-45.2049		30.88	242.25	250.431	-8.1809
30.9	388.09	373.129	14.961		30.9	410.575	475.67	-18.0286		30.9	209.76	244.234	-34.4735
30.92	372.49	373.258	-0.767673		30.92	381.48	465.096	-34.1013		30.92	253.44	239.723	13.7165
30.94	408.04	373.488	34.5518		30.94	373.364	457.125	-34.8186		30.94	231.24	236.318	-5.0782
30.96	400	373.852	26.1482		30.96	377.411	450.483	-26.4984		30.96	238.56	233.778	4.78233
30.98	380.25	374.396	5.85435		30.98	402.153	445.702	-2.5004		30.98	245.96	231.937	14.0232
31	376.36	375.2	1.15978		31	397.975	442.056	-3.21301		31	224	230.68	-6.67987
31.02	368.64	376.437	-7.79699		31.02	406.353	439.392	5.69714		31.02	195.84	229.919	-34.0794
31.04	372.49	378.642	-6.15162		31.04	353.455	437.63	-36.6222		31.04	199.29	229.584	-30.2937
31.06	404.01	382.112	21.8982		31.06	349.538	436.762	-39.2026		31.06	242.25	229.629	12.6214
31.08	420.25	384.118	36.132		31.08	389.684	436.859	-6.15525		31.08	206.25	230.423	-24.1733
31.1	404.01	385.002	19.0084		31.1	369.338	438.104	-23.8739		31.1	234.89	231.736	3.1538
31.12	412.09	386.055	26.0349		31.12	397.975	440.963	-2.39297		31.12	242.25	233.641	8.6086
31.14	400	387.311	12.6887		31.14	449.553	446.487	36.016		31.14	220.41	236.262	-15.852
31.16	376.36	388.813	-12.4529		31.16	423.371	456.669	6.77959		31.16	224	239.796	-15.7957
31.18	436.81	390.615	46.1949		31.18	445.135	473.427	12.1655		31.18	220.41	244.571	-24.1608
31.2	428.49	392.791	35.6987		31.2	462.938	496.81	9.31668		31.2	238.56	251.164	-12.6039
31.22	412.09	395.443	16.6465		31.22	485.684	526.455	5.84764		31.22	253.44	260.662	-7.22246
31.24	441	398.724	42.2764		31.24	518.444	563.453	5.12656		31.24	264.81	275.122	-10.3124
31.26	420.25	402.9	17.3501		31.26	597.338	609.669	35.5525		31.26	300	297.966	2.03432
31.28	384.16	408.646	-24.4856		31.28	623.138	666.683	14.077		31.28	345.21	333.074	12.1362
31.3	396.01	416.45	-20.4404		31.3	670.953	736.524	1.1431		31.3	415.29	382.986	32.3036
31.32	400	423.785	-23.7847		31.32	743.138	822.918	-4.09933		31.32	471.21	451.32	19.8899
31.34	412.09	431.282	-19.1919		31.34	867.535	932.591	16.2726		31.34	565.64	545.581	20.0587
31.36	432.64	440.73	-8.0902		31.36	981.818	1077.98	1.51492		31.36	602.25	672.183	-69.9325
31.38	457.96	452.993	4.9668		31.38	1188	1272.98	25.3675		31.38	758.49	809.567	-51.0773
31.4	488.41	469.619	18.791		31.4	1445.41	1512.44	58.1349		31.4	892.25	862.677	29.5732
31.42	510.76	493.865	16.8952		31.42	1608.61	1685.69	62.8395		31.42	861	768.907	92.0927
31.44	561.69	534.22	27.4699		31.44	1445.41	1577.94	9.00675		31.44	770.25	678.063	92.187
31.46	660.49	608.833	51.6569		31.46	1224.27	1266.15	60.4148		31.46	712.25	650.75	61.5003
31.48	686.44	727.563	-41.1232		31.48	1055.14	1124.51	27.105		31.48	591.69	622.934	-31.2435
31.5	835.21	886.132	-50.9223		31.5	994.953	1085.12	6.99239		31.5	570.81	549.4	21.4103
31.52	1030.41	1085.78	-55.3659		31.52	873.698	957.101	2.97549		31.52	525	478.295	46.7051
31.54	1303.21	1341.47	-38.2603		31.54	670.953	732.506	4.15618		31.54	466.44	450.589	15.851
31.56	1656.49	1671.76	-15.2675		31.56	485.684	583.062	-36.6074		31.56	433.61	458.432	-24.8219
31.58	2134.44	2096.79	37.6498		31.58	453.993	511.599	-9.15504		31.58	471.21	492.359	-21.1489
31.6	2672.89	2653.61	19.2848		31.6	440.738	473.953	8.14452		31.6	495.36	555.992	-60.6318
31.62	3422.25	3415.56	6.69087		31.62	389.684	451.646	-17.2453		31.62	645.29	655.606	-10.3164
31.64	4583.29	4509.75	73.5441		31.64	397.975	437.298	0.3552		31.64	746.81	801.042	-54.2315
31.66	6162.25	5951.8	210.447		31.66	381.48	427.569	-5.956		31.66	962.76	1005.45	-42.6935
31.68	6561	6756.85	-195.847		31.68	369.338	420.739	-10.8506		31.68	1232.25	1282.4	-50.1511
31.7	5387.56	5300.32	87.2359		31.7	353.455	415.862	-20.2963		31.7	1622.25	1627.54	-5.28562
31.72	3906.25	3773.55	132.699		31.72	369.338	412.406	-4.60016		31.72	2052.96	1953.26	99.6999
31.74	3528.36	3555.42	-27.0615		31.74	373.364	410.056	0.48287		31.74	2165.76	2125.01	40.7534
31.76	3433.96	3583.44	-149.475		31.76	357.393	408.617	-11.6136		31.76	2390.01	2219.55	170.458
31.78	2611.21	2658.31	-47.101		31.78	373.364	407.987	2.03446		31.78	2156.25	2148.36	7.88962
31.8	1600	1542.1	57.904		31.8	381.48	408.164	8.59795		31.8	1934.01	1964.6	-30.5923
31.82	936.36	983.403	-47.0429		31.82	365.335	409.247	-5.53398		31.82	1749	1731.12	17.8753
31.84	756.25	753.529	2.72071		31.84	341.771	411.464	-26.6369		31.84	1516.04	1518.75	-2.70753
31.86	615.04	637.433	-22.3932		31.86	349.538	415.114	-22.9666		31.86	1291.29	1277.95	13.3406
31.88	552.25	569.235	-16.9855		31.88	373.364	419.669	-6.72681		31.88	989	1024.08	-35.0764
31.9	515.29	525.056	-9.76558		31.9	385.571	421.322	2.10463		31.9	678.41	808.918	-130.508
31.92	501.76	494.459	7.30132		31.92	365.335	415.696	-10.3713		31.92	591.69	651.478	-59.7877
31.94	470.89	472.222	-1.33184		31.94	369.338	408.453	-1.63557		31.94	525	542.054	-17.0539
31.96	408.04	455.46	-47.4201		31.96	385.571	405.28	14.1357		31.96	401.76	465.703	-63.9428
31.98	453.69	442.458	11.2321		31.98	373.364	403.328	5.52896		31.98	379.61	411.099	-31.4895
32	420.25	432.136	-11.8856		32	381.48	398.72	15.6807		32	324.36	370.927	-46.5667
32.02	424.36	423.782	0.578318		32.02	381.48	393.094	19.9004		32.02	304.01	340.598	-36.5884
32.04	420.25	416.897	3.35348		32.04	373.364	389.392	15.9809		32.04	300	317.156	-17.156
32.06	428.49	411.12	17.3705		32.06	369.338	387.267	14.2536		32.06	264.81	298.653	-33.8435
32.08	432.64	406.196	26.4442		32.08	373.364	385.825	18.6561		32.08	272.49	283.779	-11.2888
32.1	400	401.924	-1.92389		32.1	369.338	384.677	16.1961		32.1	272.49	271.622	0.86788
32.12	412.09	398.139	13.9506		32.12	397.975	383.615	40.6174		32.12	220.41	261.54	-41.1297
32.14	408.04	394.718	13.3219		32.14	369.338	382.5	17.8292		32.14	213.29	253.062	-39.7723
32.16	396.01	391.557	4.45287		32.16	349.538	381.53	2.22134		32.16	224	245.831	-21.8308
32.18	396.01	388.557	7.45342		32.18	341.771	381.002	-3.79049		32.18	231.24	239.54	-8.30041
32.2	353.44	385.602	-32.1621		32.2	326.498	380.483	-16.0009		32.2	242.25	233.974	8.27619
32.22	384.16	382.512	1.6482		32.22	365.335	379.945	16.442		32.22	227.61	229.11	-1.50041
32.24	380.25	378.8	1.4502		32.24	365.335	379.329	16.9039		32.24	227.61	225.19	2.42
32.26	368.64	374.235	-5.59533		32.26	334.091	378.748	-8.43599		32.26	213.29	221.733	-8.443
32.28	384.16	371.224	12.9363		32.28	341.771	377.886	-1.45364		32.28	189	218.663	-29.6631
32.3	400	368.792	31.2078		32.3	345.644	377.639	1.92652		32.3	202.76	215.917	-13.1568
32.32	412.09	367.651	44.4395		32.32	341.771	377.398	-1.0873		32.32	209.76	213.44	-3.67951
32.34	408.04	364.029	44.0107		32.34	330.284	377.161	-10.3864		32.34	192.41	211.177	-18.7673
32.36	372.49	363.91	8.58009		32.36	373.364	376.927	25.3299		32.36	185.61	209.049	-23.4387
32.38	361	363.791	-2.79059		32.38	357.393	376.696	12.3271		32.38	206.25	207.254	-1.00417
32.4	404.01	363.671	40.3387		32.4	345.644	376.467	2.8055		32.4	206.25	205.358	0.89177
32.42	400	363.552	36.4478		32.42	326.498	376.241	-12.8195		32.42	227.61	203.897	23.7128
32.44	376.36	363.433	12.9269		32.44	369.338	376.016	22.6922		32.44	216.84	202.559	14.2807
32.46	349.69	363.314	-13.624		32.46	353.455	375.792	9.75595		32.46	216.84	201.33	15.5099
32.48	364.81	363.195	1.61498		32.48	326.498	375.57	-12.3161		32.48	199.29	200.197	-0.9073
32.5	357.21	363.076	-5.86611		32.5	345.644	375.348	3.64519		32.5	192.41	199.15	-6.74043
32.52	380.25	362.957	17.2927		32.52	345.644	375.127	3.8111		32.52	220.41	198.18	22.2297
32.54	392.04	362.838	29.2015		32.54	330.284	374.906	-8.69523		32.54	168.96	197.279	-28.3188
32.56	353.44	362.72	-9.27976		32.56	334.091	374.685	-5.3886		32.56	220.41	196.439	23.9709
32.58	353.44	362.601	-9.16112		32.58	353.455	374.463	10.7524		32.58	172.25	195.655	-23.4051
32.6	388.09	362.483	25.6075		32.6	353.455	374.24	10.9199		32.6	189	194.921	-5.92135
32.62	380.25	362.364	17.886		32.62	330.284	374.013	-8.02606		32.62	202.76	194.233	8.5268
32.64	404.01	362.246	41.7644		32.64	315.273	373.79	-20.2421		32.64	216.84	193.586	23.2535
32.66	412.09	362.127	49.9628		32.66	369.338	373.575	24.5231		32.66	213.29	192.977	20.3126
32.68	368.64	362.009	6.63108		32.68	326.498	373.359	-10.6584		32.68	178.89	192.403	-13.5127
32.7	392.04	361.891	30.1493		32.7	318.993	373.143	-16.6883		32.7	206.25	191.859	14.3905
32.72	368.64	361.773	6.86747		32.72	293.411	372.925	-37.6296		32.72	199.29	191.345	7.94488
32.74	361	361.654	-0.654453		32.74	307.898	372.707	-25.5145		32.74	178.89	190.857	-11.9673
32.76	342.25	361.536	-19.2864		32.76	349.538	372.483	9.00682		32.76	234.89	190.394	44.4961
32.78	392.04	361.418	30.6215		32.78	357.393	372.273	15.6442		32.78	185.61	189.953	-4.34288
32.8	338.56	361.301	-22.7406		32.8	330.284	372.063	-6.56334		32.8	175.56	189.533	-13.9726
32.82	357.21	361.183	-3.97281		32.82	357.393	371.853	15.959		32.82	168.96	189.131	-20.1715
32.84	364.81	361.065	3.74493		32.84	345.644	371.644	6.42326		32.84	206.25	188.748	17.5019
32.86	376.36	360.947	15.4126		32.86	293.411	371.434	-36.5115		32.86	199.29	188.381	10.9088
32.88	357.21	360.83	-3.61983		32.88	326.498	371.224	-9.05736		32.88	213.29	188.03	25.2605
32.9	388.09	360.712	27.3777		32.9	326.498	371.015	-8.90027		32.9	199.29	187.692	11.5977
32.92	364.81	360.595	4.21514		32.92	326.498	370.806	-8.74323		32.92	206.25	187.368	18.8816
32.94	316.84	360.477	-43.6375		32.94	345.644	370.596	7.20873		32.94	206.25	187.057	19.1931
32.96	364.81	360.36	4.44981		32.96	337.92	370.387	0.99365		32.96	182.24	186.757	-4.51698
32.98	368.64	360.243	8.39706		32.98	322.735	370.178	-11.3775		32.98	216.84	186.468	30.3721
33	345.96	360.126	-14.1658		33	330.284	369.969	-4.99271		33	206.25	186.189	20.061
33.02	388.09	360.009	28.0813		33.02	307.898	369.76	-23.304		33.02	185.61	185.92	-0.30974
33.04	361	359.892	1.10827		33.04	334.091	369.551	-1.53833		33.04	195.84	185.66	10.1804
33.06	376.36	359.775	16.5852		33.06	349.538	369.342	11.3623		33.06	178.89	185.401	-6.51051
33.08	338.56	359.658	-21.0979		33.08	322.735	369.134	-10.5942		33.08	209.76	185.128	24.6323
33.1	353.44	359.541	-6.10116		33.1	330.284	368.925	-4.20973		33.1	162.44	184.83	-22.3903
33.12	392.04	359.424	32.6156		33.12	330.284	368.716	-4.05333		33.12	199.29	184.494	14.796
33.14	334.89	359.308	-24.4178		33.14	311.575	368.508	-19.332		33.14	202.76	184.085	18.6749
33.16	342.25	359.191	-16.9413		33.16	337.92	368.3	2.55927		33.16	199.29	183.489	15.8012
33.18	361	359.075	1.9252		33.18	345.644	368.091	9.08746		33.18	195.84	182.646	13.1938
33.2	364.81	358.958	5.8516		33.2	334.091	367.883	-0.2874		33.2	206.25	182.228	24.0218
33.22	376.36	358.842	17.5179		33.22	326.498	367.675	-6.39533		33.22	202.76	182.075	20.685
33.24	345.96	358.726	-12.7658		33.24	345.644	367.467	9.55565		33.24	178.89	181.925	-3.03503
33.26	342.25	358.61	-16.3597		33.26	322.735	367.259	-9.18842		33.26	172.25	181.778	-9.52811
33.28	376.36	358.494	17.8664		33.28	311.575	367.051	-18.2396		33.28	182.24	181.634	0.6059
33.3	384.16	358.378	25.7825		33.3	307.898	366.844	-21.1168		33.3	189	181.493	7.50713
33.32	353.44	358.262	-4.82161		33.32	279.273	366.636	-44.5771		33.32	185.61	181.354	4.25552
33.34	345.96	358.146	-12.1858		33.34	326.498	366.429	-5.46041		33.34	165.69	181.22	-15.53
33.36	349.69	358.03	-8.33996		33.36	322.735	366.221	-8.40985		33.36	168.96	181.09	-12.1303
33.38	376.36	357.914	18.4457		33.38	322.735	366.014	-8.25446		33.38	185.61	180.967	4.64336
33.4	380.25	357.799	22.4514		33.4	337.92	365.807	4.42843		33.4	199.29	180.852	18.4383
33.42	327.61	357.683	-30.0731		33.42	311.575	365.602	-17.1523		33.42	175.56	180.756	-5.1955
33.44	353.44	357.568	-4.12763		33.44	297	365.397	-29.0228		33.44	220.41	180.673	39.7366
33.46	384.16	357.452	26.7078		33.46	330.284	365.193	-1.41112		33.46	209.76	180.53	29.2297
33.48	357.21	357.337	-0.126944		33.48	357.393	364.991	21.1055		33.48	185.61	180.352	5.25793
33.5	331.24	357.222	-25.9817		33.5	330.284	364.791	-1.10927		33.5	159.21	180.129	-20.9189
33.52	357.21	357.107	0.10343		33.52	318.993	364.593	-10.2757		33.52	199.29	179.826	19.4637
33.54	376.36	356.991	19.3685		33.54	315.273	364.398	-13.1985		33.54	182.24	179.328	2.91235
33.56	342.25	356.877	-14.6265		33.56	337.92	364.208	5.62826		33.56	192.41	179.081	13.3287
33.58	400	356.762	43.2384		33.58	311.575	364.025	-15.9701		33.58	202.76	178.235	24.5253
33.6	364.81	356.647	8.16321		33.6	337.92	363.862	5.8872		33.6	185.61	178.167	7.44267
33.62	345.96	356.532	-10.5721		33.62	337.92	363.716	5.99721		33.62	159.21	178.101	-18.8908
33.64	396.01	356.417	39.5926		33.64	282.775	363.519	-39.35		33.64	178.89	178.035	0.85476
33.66	357.21	356.303	0.907187		33.66	334.091	363.322	3.1333		33.66	185.61	177.971	7.63925
33.68	338.56	356.188	-17.6283		33.68	326.498	363.127	-2.98416		33.68	175.56	177.907	-2.34744
33.7	345.96	356.074	-10.1139		33.7	289.844	362.933	-33.0787		33.7	162.44	177.847	-15.4066
33.72	368.64	355.96	12.6804		33.72	326.498	362.741	-2.69461		33.72	178.89	177.789	1.10061
33.74	361	355.845	5.15468		33.74	322.735	362.551	-5.65697		33.74	175.56	177.737	-2.17716
33.76	349.69	355.731	-6.04115		33.76	318.993	362.363	-8.60302		33.76	209.76	177.693	32.0671
33.78	380.25	355.617	24.6329		33.78	318.993	362.177	-8.46409		33.78	199.29	177.667	21.6235
33.8	357.21	355.503	1.70692		33.8	297	361.995	-26.4716		33.8	216.84	177.662	39.1784
33.82	380.25	355.389	24.8608		33.82	326.498	361.817	-2.00194		33.82	199.29	177.619	21.6713
33.84	361	355.275	5.72467		33.84	304.244	361.644	-20.232		33.84	185.61	177.574	8.03582
33.86	353.44	355.162	-1.72159		33.86	311.575	361.477	-14.0591		33.86	178.89	177.534	1.35556
33.88	353.44	355.048	-1.60792		33.88	334.091	361.321	4.63401		33.88	175.56	177.502	-1.94221
33.9	353.44	354.934	-1.49435		33.9	326.498	361.187	-1.52888		33.9	192.41	177.48	14.9298
33.92	327.61	354.821	-27.2109		33.92	318.993	361.072	-7.63481		33.92	178.89	177.474	1.41614
33.94	338.56	354.707	-16.1475		33.94	304.244	360.916	-19.6858		33.94	192.41	177.499	14.9105
33.96	320.41	354.594	-34.1841		33.96	279.273	360.768	-40.1756		33.96	182.24	177.569	4.67073
33.98	353.44	354.481	-1.0409		33.98	275.793	360.628	-42.9423		33.98	199.29	177.604	21.686
34	349.69	354.368	-4.67775		34	307.898	360.5	-16.359		34	199.29	177.603	21.6869
34.02	327.61	354.255	-26.6447		34.02	289.844	360.385	-31.1674		34.02	165.69	177.61	-11.9203
34.04	342.25	354.142	-11.8917		34.04	322.735	360.285	-3.95765		34.04	216.84	177.627	39.2132
34.06	357.21	354.029	3.18116		34.06	307.898	360.205	-16.1376		34.06	182.24	177.654	4.58575
34.08	364.81	353.916	10.894		34.08	304.244	360.15	-19.1112		34.08	199.29	177.695	21.5954
34.1	368.64	353.803	14.8367		34.1	318.993	360.128	-6.92722		34.1	202.76	177.75	25.0095
34.12	384.16	353.691	30.4693		34.12	300.611	360.159	-22.115		34.12	185.61	177.825	7.785
34.14	327.61	353.578	-25.9682		34.14	337.92	360.275	8.57759		34.14	185.61	177.922	7.68769
34.16	357.21	353.466	3.74429		34.16	300.611	360.459	-22.3403		34.16	178.89	178.048	0.84217
34.18	361	353.353	7.64666		34.18	272.335	360.568	-45.7498		34.18	199.29	178.209	21.0811
34.2	345.96	353.241	-7.28107		34.2	289.844	360.757	-31.4469		34.2	189	178.416	10.5845
34.22	342.25	353.129	-10.8789		34.22	318.993	361.067	-7.63104		34.22	165.69	178.683	-12.9928
34.24	334.89	353.017	-18.1268		34.24	311.575	361.57	-14.1283		34.24	178.89	179.033	-0.14305
34.26	353.44	352.905	0.535232		34.26	304.244	362.414	-20.8094		34.26	182.24	179.498	2.74217
34.28	338.56	352.793	-14.2329		34.28	330.284	363.855	-0.40723		34.28	178.89	180.126	-1.23628
34.3	364.81	352.681	12.129		34.3	337.92	366.107	4.20344		34.3	192.41	181.004	11.4062
34.32	380.25	352.569	27.6807		34.32	337.92	369.143	1.92668		34.32	199.29	182.27	17.0203
34.34	361	352.458	8.54237		34.34	318.993	372.986	-16.5704		34.34	182.24	184.102	-1.86239
34.36	364.81	352.346	12.4639		34.36	300.611	377.828	-35.3671		34.36	165.69	186.891	-21.2011
34.38	364.81	352.235	12.5754		34.38	326.498	383.994	-18.6346		34.38	224	191.504	32.4962
34.4	353.44	352.123	1.31678		34.4	349.538	391.841	-5.51154		34.4	189	198.981	-9.98137
34.42	353.44	352.012	1.42807		34.42	345.644	401.853	-16.2337		34.42	216.84	210.14	6.70003
34.44	376.36	351.901	24.4592		34.44	361.353	414.88	-13.0438		34.44	231.24	225.813	5.42658
34.46	349.69	351.79	-2.09963		34.46	410.575	432.129	14.627		34.46	249.69	246.358	3.33205
34.48	357.21	351.679	5.53137		34.48	423.371	454.097	8.7085		34.48	264.81	267.098	-2.28767
34.5	342.25	351.568	-9.31769		34.5	445.135	475.085	10.9222		34.5	253.44	272.087	-18.6469
34.52	345.96	351.457	-5.49687		34.52	432.011	474.082	0.84758		34.52	272.49	253.927	18.5633
34.54	380.25	351.346	28.9039		34.54	410.575	443.507	6.09356		34.54	238.56	238.61	-0.04979
34.56	357.21	351.235	5.97451		34.56	419.084	425.246	26.8096		34.56	253.44	234.957	18.4828
34.58	368.64	351.125	17.5151		34.58	414.818	422.591	25.2817		34.58	209.76	233.523	-23.7626
34.6	334.89	351.014	-16.1244		34.6	389.684	420.377	6.20651		34.6	234.89	222.765	12.1248
34.62	338.56	350.904	-12.3441		34.62	373.364	404.652	4.53617		34.62	202.76	206.861	-4.10085
34.64	327.61	350.794	-23.1838		34.64	357.393	384.915	6.16268		34.64	185.61	195.967	-10.357
34.66	338.56	350.684	-12.1236		34.66	307.898	374.228	-26.6548		34.66	189	189.988	-0.98817
34.68	345.96	350.574	-4.61356		34.68	315.273	369.004	-16.6527		34.68	189	186.707	2.29269
34.7	331.24	350.464	-19.2236		34.7	311.575	366.325	-17.6951		34.7	178.89	184.847	-5.95689
34.72	364.81	350.354	14.4563		34.72	304.244	364.994	-22.7444		34.72	165.69	183.808	-18.1179
34.74	324	350.244	-26.2438		34.74	326.498	364.529	-4.03595		34.74	165.69	183.309	-17.6188
34.76	349.69	350.134	-0.444136		34.76	326.498	364.774	-4.21982		34.76	185.61	183.218	2.39167
34.78	342.25	350.025	-7.77452		34.78	293.411	365.784	-32.2742		34.78	185.61	183.479	2.13055
34.8	309.76	349.915	-40.155		34.8	293.411	367.878	-33.8443		34.8	178.89	184.104	-5.21374
34.82	331.24	349.806	-18.5656		34.82	322.735	371.723	-12.5362		34.82	195.84	185.16	10.6799
34.84	368.64	349.696	18.9438		34.84	353.455	377.933	8.15036		34.84	189	186.79	2.20989
34.86	376.36	349.587	26.773		34.86	334.091	386.447	-14.2103		34.86	168.96	189.261	-20.3014
34.88	320.41	349.478	-29.0679		34.88	389.684	397.287	23.5235		34.88	257.21	193.084	64.1264
34.9	327.61	349.369	-21.7588		34.9	341.771	410.935	-26.2405		34.9	213.29	199.246	14.0435
34.92	364.81	349.26	15.5501		34.92	397.975	428.268	7.12772		34.92	231.24	209.508	21.7324
34.94	376.36	349.151	27.209		34.94	397.975	450.27	-9.37379		34.94	213.29	226.056	-12.7659
34.96	353.44	349.042	4.39774		34.96	410.575	478.227	-19.9459		34.96	257.21	250.555	6.65518
34.98	357.21	348.934	8.27638		34.98	499.593	514.331	26.4156		34.98	257.21	284.718	-27.5078
35	342.25	348.825	-6.57505		35	485.684	561.962	-20.7827		35	312.09	329.273	-17.1826
35.02	338.56	348.717	-10.1566		35.02	602.455	623.816	29.1628		35.02	362.25	373.161	-10.9113
35.04	353.44	348.608	4.83179		35.04	633.611	687.105	7.40048		35.04	370.89	380.734	-9.84438
35.06	368.64	348.5	20.1401		35.06	670.953	696.452	31.1967		35.06	370.89	338.585	32.3052
35.08	327.61	348.392	-20.7818		35.08	602.455	619.695	32.2537		35.08	312.09	306.451	5.63871
35.1	331.24	348.284	-17.0437		35.1	542.498	559.088	28.2453		35.1	300	299.567	0.43337
35.12	364.81	348.176	16.6343		35.12	504.273	543.268	8.5741		35.12	280.25	296.319	-16.0687
35.14	353.44	348.068	5.37215		35.14	467.444	537.407	-17.4141		35.14	304.01	272.678	31.3318
35.16	368.64	347.96	20.6799		35.16	476.52	498.713	19.0943		35.16	257.21	238.407	18.8025
35.18	372.49	347.852	24.6376		35.18	389.684	442.037	-10.0391		35.18	234.89	214.79	20.0998
35.2	353.44	347.745	5.69519		35.2	349.538	404.439	-14.9603		35.2	220.41	201.45	18.9602
35.22	357.21	347.637	9.57266		35.22	357.393	384.666	6.34953		35.22	220.41	193.773	26.6365
35.24	338.56	347.53	-8.96995		35.24	341.771	373.745	1.65235		35.24	192.41	189.046	3.36382
35.26	327.61	347.423	-19.8127		35.26	318.993	367.054	-12.1213		35.26	182.24	185.961	-3.72092
35.28	309.76	347.315	-37.5555		35.28	300.611	362.585	-23.935		35.28	206.25	183.875	22.375
35.3	324	347.208	-23.2084		35.3	353.455	359.39	22.0577		35.3	182.24	182.461	-0.22091
35.32	338.56	347.101	-8.54142		35.32	304.244	356.985	-16.7375		35.32	172.25	181.563	-9.3134
35.34	338.56	346.995	-8.43454		35.34	268.898	355.157	-44.5266		35.34	185.61	181.149	4.46098
35.36	338.56	346.888	-8.32776		35.36	279.273	353.691	-34.8683		35.36	182.24	181.292	0.94798
35.38	338.56	346.781	-8.22108		35.38	330.284	352.482	8.12226		35.38	175.56	182.121	-6.56092
35.4	368.64	346.674	21.9655		35.4	311.575	351.459	-6.54522		35.4	162.44	183.743	-21.3034
35.42	338.56	346.568	-8.00802		35.42	293.411	350.566	-20.8607		35.42	175.56	186.34	-10.7802
35.44	327.61	346.462	-18.8517		35.44	322.735	349.769	3.92921		35.44	175.56	189.917	-14.3572
35.46	327.61	346.355	-18.7454		35.46	311.575	349.114	-4.78681		35.46	185.61	193.486	-7.87635
35.48	313.29	346.249	-32.9592		35.48	300.611	348.529	-13.3927		35.48	202.76	193.9	8.8599
35.5	320.41	346.143	-25.7331		35.5	341.771	347.999	20.9618		35.5	216.84	189.988	26.8518
35.52	327.61	346.037	-18.4272		35.52	341.771	347.514	21.3253		35.52	213.29	186.887	26.403
35.54	349.69	345.931	3.75872		35.54	322.735	347.068	5.95533		35.54	195.84	185.988	9.85244
35.56	368.64	345.826	22.8145		35.56	300.611	346.653	-11.9855		35.56	168.96	185.487	-16.5271
35.58	349.69	345.72	3.97015		35.58	289.844	346.264	-20.577		35.58	189	183.338	5.66198
35.6	364.81	345.614	19.1957		35.6	286.298	345.898	-23.2272		35.6	175.56	180.163	-4.60265
35.62	361	345.509	15.4912		35.62	318.993	345.55	4.00642		35.62	168.96	177.855	-8.89505
35.64	353.44	345.403	8.03652		35.64	297	345.218	-13.8886		35.64	182.24	176.477	5.76339
35.66	334.89	345.298	-10.4082		35.66	279.273	344.899	-28.2741		35.66	131.04	175.639	-44.5994
35.68	364.81	345.193	19.6169		35.68	286.298	344.59	-22.2466		35.68	165.69	175.088	-9.39751
35.7	353.44	345.088	8.35196		35.7	297	344.29	-13.1926		35.7	175.56	174.695	0.86548
35.72	345.96	344.983	0.976889		35.72	272.335	343.997	-33.3219		35.72	165.69	174.397	-8.70706
35.74	357.21	344.878	12.3317		35.74	293.411	343.71	-15.7182		35.74	165.69	174.161	-8.47108
35.76	357.21	344.774	12.4365		35.76	318.993	343.424	5.6007		35.76	165.69	173.967	-8.27695
35.78	327.61	344.669	-17.0589		35.78	300.611	343.139	-9.35028		35.78	149.64	173.803	-24.1626
35.8	309.76	344.564	-34.8044		35.8	289.844	342.85	-18.0165		35.8	146.49	173.66	-27.1704
35.82	338.56	344.46	-5.89998		35.82	297	342.551	-11.8881		35.82	156	173.535	-17.5348
35.84	349.69	344.356	5.33434		35.84	286.298	342.221	-20.4695		35.84	156	173.421	-17.4207
35.86	368.64	344.251	24.3886		35.86	286.298	341.851	-20.1924		35.86	192.41	173.313	19.0966
35.88	324	344.147	-20.1474		35.88	268.898	341.556	-34.3258		35.88	162.44	173.209	-10.769
35.9	338.56	344.043	-5.48336		35.9	311.575	341.318	1.06031		35.9	165.69	173.102	-7.41225
35.92	338.56	343.939	-5.37947		35.92	304.244	341.074	-4.80478		35.92	189	172.98	16.0202
35.94	327.61	343.836	-16.2257		35.94	289.844	340.818	-16.4925		35.94	165.69	172.83	-7.13971
35.96	324	343.732	-19.732		35.96	315.273	340.529	4.70363		35.96	178.89	172.712	6.17788
35.98	349.69	343.628	6.06156		35.98	293.411	340.287	-13.1511		35.98	159.21	172.655	-13.4446
36	320.41	343.525	-23.115		36	307.898	339.936	-0.93567		36	168.96	172.6	-3.6396
36.02	342.25	343.422	-1.17162		36.02	326.498	339.747	14.5511		36.02	178.89	172.546	6.34449
36.04	361	343.318	17.6816		36.04	304.244	339.558	-3.6672		36.04	165.69	172.491	-6.80091
36.06	313.29	343.215	-29.9252		36.06	275.793	339.369	-26.9977		36.06	185.61	172.442	13.1678
36.08	338.56	343.112	-4.55219		36.08	258.72	339.18	-40.9413		36.08	185.61	172.402	13.208
36.1	392.04	343.009	49.0308		36.1	262.091	338.993	-38.0195		36.1	192.41	172.367	20.0434
36.12	334.89	342.906	-8.01642		36.12	311.575	338.809	2.94234		36.12	192.41	172.377	20.0325
36.14	338.56	342.804	-4.24372		36.14	262.091	338.633	-37.7496		36.14	162.44	172.426	-9.98565
36.16	334.89	342.701	-7.8111		36.16	293.411	338.466	-11.7858		36.16	175.56	172.704	2.85574
36.18	342.25	342.599	-0.348615		36.18	304.244	338.312	-2.73303		36.18	149.64	172.828	-23.1876
36.2	353.44	342.496	10.9438		36.2	279.273	338.173	-23.2296		36.2	178.89	172.826	6.06429
36.22	342.25	342.394	-0.143943		36.22	289.844	338.053	-14.4186		36.22	162.44	172.826	-10.3861
36.24	353.44	342.292	11.1482		36.24	282.775	337.959	-20.1803		36.24	182.24	172.829	9.41114
36.26	313.29	342.19	-28.8997		36.26	286.298	337.903	-17.2313		36.26	185.61	172.834	12.7759
36.28	342.25	342.088	0.162251		36.28	297	337.91	-8.40751		36.28	165.69	172.842	-7.15191
36.3	334.89	341.986	-7.09589		36.3	279.273	338.06	-23.1448		36.3	156	172.852	-16.8523
36.32	334.89	341.884	-6.99415		36.32	258.72	338.403	-40.3584		36.32	192.41	172.865	19.5449
36.34	334.89	341.783	-6.89252		36.34	265.484	338.529	-34.8727		36.34	172.25	172.881	-0.63058
36.36	334.89	341.681	-6.791		36.36	289.844	338.423	-14.6959		36.36	168.96	172.898	-3.93828
36.38	338.56	341.58	-3.01961		36.38	300.611	338.322	-5.73737		36.38	185.61	172.917	12.6932
36.4	338.56	341.478	-2.91831		36.4	286.298	338.227	-17.4745		36.4	172.25	172.937	-0.68676
36.42	331.24	341.377	-10.1371		36.42	322.735	338.139	12.6514		36.42	156	172.971	-16.9712
36.44	316.84	341.276	-24.436		36.44	286.298	338.06	-17.3488		36.44	189	173.02	15.9805
36.46	331.24	341.175	-9.93508		36.46	272.335	337.992	-28.8178		36.46	172.25	173.088	-0.83848
36.48	342.25	341.074	1.17578		36.48	286.298	337.94	-17.2592		36.48	172.25	173.186	-0.93615
36.5	324	340.973	-16.9735		36.5	297	337.908	-8.4061		36.5	152.81	173.33	-20.5199
36.52	313.29	340.873	-27.5828		36.52	279.273	337.899	-23.0242		36.52	178.89	173.574	5.31633
36.54	320.41	340.772	-20.3623		36.54	293.411	337.917	-11.3738		36.54	192.41	173.949	18.461
36.56	320.41	340.672	-20.2619		36.56	275.793	337.968	-25.9474		36.56	202.76	174.209	28.5508
36.58	334.89	340.572	-5.68157		36.58	289.844	338.062	-14.4253		36.58	175.56	174.343	1.21732
36.6	327.61	340.471	-12.8614		36.6	275.793	338.211	-26.1289		36.6	159.21	174.49	-15.2798
36.62	334.89	340.371	-5.4813		36.62	289.844	338.443	-14.711		36.62	146.49	174.678	-28.1882
36.64	349.69	340.271	9.41866		36.64	322.735	338.84	12.126		36.64	192.41	174.92	17.4904
36.66	309.76	340.171	-30.4115		36.66	297	339.458	-9.56859		36.66	156	175.245	-19.2446
36.68	334.89	340.072	-5.18173		36.68	268.898	339.901	-33.0849		36.68	175.56	175.566	-0.00557
36.7	338.56	339.972	-1.41212		36.7	268.898	340.158	-33.2775		36.7	140.25	175.826	-35.5761
36.72	302.76	339.873	-37.1126		36.72	265.484	340.466	-36.3254		36.72	168.96	176.117	-7.15676
36.74	316.84	339.773	-22.9332		36.74	286.298	340.833	-19.4288		36.74	199.29	176.442	22.848
36.76	309.76	339.674	-29.9139		36.76	268.898	341.269	-34.1109		36.76	152.81	176.809	-23.9992
36.78	292.41	339.575	-47.1647		36.78	307.898	341.786	-2.32382		36.78	143.36	177.224	-33.8641
36.8	331.24	339.476	-8.23565		36.8	334.091	342.4	18.8251		36.8	172.25	177.694	-5.44396
36.82	342.25	339.377	2.87331		36.82	311.575	343.129	-0.29757		36.82	162.44	178.229	-15.7888
36.84	324	339.278	-15.2778		36.84	262.091	343.999	-41.7743		36.84	195.84	178.843	16.9973
36.86	368.64	339.179	29.4609		36.86	311.575	345.05	-1.73825		36.86	199.29	179.555	19.7349
36.88	334.89	339.08	-4.19049		36.88	311.575	346.355	-2.71711		36.88	165.69	180.39	-14.7002
36.9	331.24	338.982	-7.74201		36.9	297	347.954	-15.9409		36.9	149.64	181.387	-31.7466
36.92	316.84	338.884	-22.0436		36.92	300.611	349.645	-14.2299		36.92	168.96	182.596	-13.6364
36.94	349.69	338.785	10.9047		36.94	286.298	351.702	-27.5808		36.94	185.61	184.003	1.60675
36.96	324	338.687	-14.6872		36.96	322.735	354.237	0.57837		36.96	178.89	185.58	-6.69024
36.98	320.41	338.589	-18.1791		36.98	297	357.41	-23.0324		36.98	182.24	187.488	-5.24784
37	327.61	338.491	-10.8812		37	307.898	361.467	-17.0841		37	172.25	189.832	-17.5817
37.02	324	338.393	-14.3934		37.02	341.771	366.805	6.85708		37.02	162.44	192.76	-30.3204
37.04	357.21	338.296	18.9143		37.04	318.993	374.124	-17.4236		37.04	199.29	196.497	2.79304
37.06	306.25	338.198	-31.9481		37.06	337.92	384.745	-9.77466		37.06	178.89	201.381	-22.4912
37.08	299.29	338.101	-38.8106		37.08	397.975	401.054	27.5388		37.08	199.29	207.826	-8.53613
37.1	306.25	338.003	-31.7533		37.1	414.818	426.004	22.722		37.1	213.29	216.549	-3.25855
37.12	299.29	337.906	-38.616		37.12	481.091	461.253	50.9605		37.12	238.56	229.37	9.19027
37.14	316.84	337.809	-20.9689		37.14	471.971	507.333	8.87657		37.14	296.01	249.198	46.8116
37.16	313.29	337.712	-24.4219		37.16	476.52	565.742	-31.1776		37.16	276.36	281.17	-4.80985
37.18	316.84	337.615	-20.775		37.18	577.091	640.066	-3.94963		37.18	345.21	331.725	13.4848
37.2	334.89	337.518	-2.62821		37.2	638.88	735.936	-24.8759		37.2	429	405.973	23.0266
37.22	316.84	337.422	-20.5816		37.22	855.273	860.809	59.9933		37.22	520.01	508.959	11.0515
37.24	327.61	337.325	-9.71503		37.24	994.953	1024.49	52.466		37.24	634.41	643.366	-8.95564
37.26	302.76	337.229	-34.4686		37.26	1138.13	1234.3	13.2391		37.26	788.04	788.114	-0.07396
37.28	334.89	337.132	-2.24226		37.28	1405.97	1458.46	66.0819		37.28	898.56	866.668	31.8924
37.3	309.76	337.036	-27.2761		37.3	1517.77	1553.21	87.2547		37.3	885.96	810.007	75.9528
37.32	331.24	336.94	-5.70001		37.32	1390.35	1383.74	109.237		37.32	770.25	684.019	86.2308
37.34	324	336.844	-12.844		37.34	1096.24	1137.41	51.3465		37.34	629	611.938	17.0623
37.36	324	336.748	-12.7482		37.36	981.818	1025.51	40.8655		37.36	629	596.774	32.2256
37.38	342.25	336.652	5.59754		37.38	968.771	1012.08	40.1781		37.38	560.49	569.269	-8.77951
37.4	313.29	336.557	-23.2668		37.4	930.153	964.335	44.1245		37.4	471.21	480.764	-9.55402
37.42	316.84	336.461	-19.6214		37.42	760.32	807.138	21.9105		37.42	452.25	371.438	80.8117
37.44	302.76	336.366	-33.606		37.44	542.498	629.917	-24.8769		37.44	353.69	300.945	52.7455
37.46	306.25	336.271	-30.0207		37.46	410.575	518.245	-49.9594		37.46	238.56	261.472	-22.9118
37.48	306.25	336.176	-29.9256		37.48	381.48	458.521	-29.1694		37.48	224	238.768	-14.7681
37.5	302.76	336.081	-33.3205		37.5	307.898	424.596	-64.4308		37.5	185.61	224.327	-38.7167
37.52	292.41	335.986	-43.5756		37.52	275.793	403.723	-75.2634		37.52	178.89	214.677	-35.7874
37.54	316.84	335.891	-19.0509		37.54	334.091	390.123	-16.967		37.54	189	208.038	-19.0385
37.56	334.89	335.796	-0.90618		37.56	315.273	380.991	-25.6434		37.56	213.29	203.419	9.87068
37.58	364.81	335.702	29.1084		37.58	311.575	374.889	-24.1179		37.58	202.76	200.26	2.49993
37.6	334.89	335.607	-0.717198		37.6	289.844	371.088	-39.1951		37.6	199.29	198.251	1.0388
37.62	278.89	335.513	-56.6229		37.62	307.898	369.326	-22.9786		37.62	165.69	197.157	-31.4673
37.64	334.89	335.419	-0.528691		37.64	300.611	369.791	-29.3394		37.64	202.76	196.833	5.92718
37.66	292.41	335.325	-42.9146		37.66	297	373.199	-34.8745		37.66	156	197.397	-41.3967
37.68	306.25	335.231	-28.9807		37.68	330.284	380.458	-12.8596		37.68	178.89	199	-20.1102
37.7	306.25	335.137	-28.8868		37.7	315.273	391.898	-33.8232		37.7	213.29	201.966	11.3241
37.72	313.29	335.043	-21.7531		37.72	381.48	407.615	9.00979		37.72	202.76	206.909	-4.14911
37.74	334.89	334.95	-0.0595074		37.74	337.92	428.199	-42.3652		37.74	199.29	215	-15.7102
37.76	338.56	334.856	3.70395		37.76	381.48	455.026	-26.5482		37.76	220.41	228.489	-8.07886
37.78	320.41	334.763	-14.3527		37.78	414.818	490.19	-25.4178		37.78	227.61	251.749	-24.1389
37.8	349.69	334.669	15.0206		37.8	481.091	536.436	-5.4273		37.8	280.25	290.034	-9.78353
37.82	338.56	334.576	3.98367		37.82	572.084	597.426	23.8997		37.82	362.25	345.73	16.5197
37.84	295.84	334.483	-38.6433		37.84	638.88	675.569	20.3991		37.84	392.84	412.983	-20.1427
37.86	345.96	334.39	11.5695		37.86	783.535	756.436	79.0893		37.86	471.21	463.329	7.88135
37.88	349.69	334.298	15.3923		37.88	795.273	781.887	69.685		37.88	466.44	453.466	12.9744
37.9	302.76	334.205	-31.445		37.9	726.153	708.363	67.8041		37.9	419.84	396.144	23.696
37.92	353.44	334.113	19.3275		37.92	537.644	620.616	-21.9057		37.92	362.25	356.94	5.30981
37.94	316.84	334.02	-17.1801		37.94	552.273	583.986	17.6356		37.94	349.44	349.922	-0.48237
37.96	327.61	333.928	-6.31787		37.96	499.593	579.774	-22.6669		37.96	336.81	350.34	-13.5304
37.98	309.76	333.836	-24.0757		37.98	552.273	559.196	36.2283		37.98	316.16	329.041	-12.881
38	320.41	333.744	-13.3337		38	445.135	498.297	-6.48649		38	272.49	285.925	-13.4352
38.02	353.44	333.652	19.7882		38.02	357.393	433.888	-30.5667		38.02	231.24	246.944	-15.7043
38.04	327.61	333.56	-5.94998		38.04	326.498	393.602	-25.8405		38.04	178.89	222.47	-43.5804
38.06	327.61	333.468	-5.85831		38.06	311.575	371.619	-21.6654		38.06	209.76	208.022	1.73817
38.08	353.44	333.377	20.0633		38.08	293.411	358.735	-26.9874		38.08	185.61	199.083	-13.4729
38.1	349.69	333.285	16.4047		38.1	265.484	350.447	-43.8114		38.1	159.21	193.202	-33.9921
38.12	338.56	333.194	5.36599		38.12	293.411	344.668	-16.4371		38.12	162.44	189.119	-26.6787
38.14	342.25	333.103	9.14701		38.14	268.898	340.305	-33.3874		38.14	175.56	186.151	-10.5908
38.16	295.84	333.014	-37.1742		38.16	265.484	336.767	-33.551		38.16	220.41	183.909	36.5008
38.18	295.84	332.934	-37.0939		38.18	307.898	334.121	3.42527		38.18	172.25	182.157	-9.90692
38.2	327.61	332.866	-5.25617		38.2	279.273	332.167	-18.7249		38.2	175.56	180.732	-5.17154
38.22	324	332.815	-8.81451		38.22	282.775	330.529	-14.6076		38.22	143.36	179.482	-36.1222
38.24	338.56	332.784	5.77551		38.24	286.298	329.113	-10.6389		38.24	185.61	178.329	7.28116
38.26	309.76	332.785	-23.0251		38.26	275.793	327.839	-18.3501		38.26	131.04	177.595	-46.5551
38.28	309.76	332.834	-23.0738		38.28	255.371	326.592	-34.2627		38.28	189	177.046	11.9542
38.3	309.76	332.977	-23.2173		38.3	232.538	325.616	-52.3683		38.3	149.64	176.596	-26.956
38.32	338.56	333.308	5.25154		38.32	272.335	324.351	-18.5876		38.32	162.44	176.223	-13.783
38.34	334.89	333.71	1.17957		38.34	289.844	323.726	-3.67358		38.34	156	175.908	-19.9078
38.36	324	333.711	-9.71081		38.36	286.298	323.162	-6.17546		38.36	162.44	175.635	-13.1949
38.38	313.29	333.72	-20.4296		38.38	279.273	322.649	-11.5864		38.38	156	175.385	-19.3854
38.4	327.61	333.738	-6.12806		38.4	300.611	322.178	6.37079		38.4	152.81	175.118	-22.3082
38.42	313.29	333.767	-20.4774		38.42	265.484	321.742	-22.2829		38.42	178.89	174.91	3.98034
38.44	309.76	333.811	-24.051		38.44	272.335	321.338	-16.3273		38.44	185.61	174.529	11.0811
38.46	313.29	333.877	-20.5868		38.46	282.775	320.959	-7.4304		38.46	172.25	174.551	-2.30067
38.48	324	333.971	-9.97106		38.48	229.364	320.603	-51.2273		38.48	156	174.614	-18.6136
38.5	320.41	334.1	-13.6898		38.5	262.091	320.266	-23.9747		38.5	168.96	174.715	-5.75507
38.52	313.29	334.272	-20.9818		38.52	258.72	319.946	-26.5158		38.52	172.25	174.854	-2.60382
38.54	331.24	334.5	-3.2599		38.54	300.611	319.64	8.27376		38.54	165.69	175.036	-9.34573
38.56	320.41	334.806	-14.3962		38.56	282.775	319.345	-6.21977		38.56	185.61	175.265	10.3455
38.58	313.29	335.243	-21.9531		38.58	279.273	319.058	-8.89385		38.58	162.44	175.545	-13.1054
38.6	320.41	335.91	-15.5003		38.6	304.244	318.779	11.9168		38.6	189	175.886	13.1139
38.62	327.61	336.707	-9.09666		38.62	258.72	318.505	-25.4345		38.62	168.96	176.298	-7.33756
38.64	364.81	337.182	27.6285		38.64	265.484	318.234	-19.6513		38.64	192.41	176.797	15.613
38.66	345.96	337.746	8.21442		38.66	275.793	317.964	-10.9437		38.66	178.89	177.412	1.4778
38.68	357.21	338.419	18.7907		38.68	262.091	317.69	-22.0424		38.68	185.61	178.188	7.42232
38.7	302.76	339.229	-36.4695		38.7	275.793	317.404	-10.5243		38.7	195.84	179.182	16.6582
38.72	324	340.212	-16.2123		38.72	268.898	317.086	-15.9739		38.72	185.61	180.443	5.16705
38.74	349.69	341.417	8.27283		38.74	297	316.714	7.48968		38.74	195.84	181.97	13.8704
38.76	349.69	342.914	6.77607		38.76	265.484	316.376	-18.2578		38.76	195.84	183.6	12.24
38.78	316.84	344.804	-27.9645		38.78	318.993	316.166	26.0443		38.78	199.29	184.924	14.3659
38.8	331.24	347.244	-16.0043		38.8	286.298	315.952	-0.76803		38.8	192.41	185.851	6.55901
38.82	292.41	350.485	-58.0755		38.82	279.273	315.73	-6.39763		38.82	175.56	187.131	-11.5708
38.84	334.89	354.973	-20.0825		38.84	262.091	315.494	-20.3957		38.84	172.25	189.084	-16.8343
38.86	342.25	361.592	-19.3423		38.86	279.273	315.225	-6.01869		38.86	182.24	191.601	-9.36095
38.88	357.21	372.313	-15.1031		38.88	326.498	314.96	33.1412		38.88	175.56	194.502	-18.9422
38.9	388.09	390.988	-2.89791		38.9	307.898	314.592	18.072		38.9	189	197.953	-8.95349
38.92	384.16	421.784	-37.6244		38.92	245.455	314.433	-33.3249		38.92	185.61	202.427	-16.8169
38.94	475.24	465.418	9.82222		38.94	286.298	314.275	0.4901		38.94	202.76	208.411	-5.6514
38.96	510.76	523.2	-12.4404		38.96	282.775	314.116	-2.29811		38.96	195.84	216.422	-20.5821
38.98	590.49	600.215	-9.72486		38.98	255.371	313.958	-24.7875		38.98	220.41	227.169	-6.75941
39	723.61	706.617	16.9933		39	265.484	313.801	-16.3267		39	253.44	241.834	11.6062
39.02	841	858.33	-17.33		39.02	252.044	313.646	-27.2985		39.02	264.81	262.032	2.77775
39.04	1017.61	1064.69	-47.0804		39.04	293.411	313.494	6.94369		39.04	288.09	289.615	-1.52505
39.06	1346.89	1259.97	86.9184		39.06	262.091	313.345	-18.7837		39.06	353.69	326.089	27.6013
39.08	1239.04	1223.98	15.0553		39.08	293.411	313.2	7.16376		39.08	419.84	370.079	49.7612
39.1	973.44	908.457	64.9834		39.1	279.273	313.061	-4.3961		39.1	406.25	414.692	-8.44215
39.12	800.89	764.811	36.0791		39.12	289.844	312.931	4.42294		39.12	480.81	452.746	28.0638
39.14	767.29	771.181	-3.89072		39.14	279.273	312.813	-4.21003		39.14	442.89	476.307	-33.4171
39.16	829.44	819.613	9.82722		39.16	300.611	312.725	13.4599		39.16	419.84	476.598	-56.7578
39.18	739.84	783.358	-43.5179		39.18	297	312.681	10.5144		39.18	401.76	458.426	-56.6658
39.2	580.81	603.781	-22.9707		39.2	279.273	312.603	-4.05234		39.2	362.25	434.331	-72.0811
39.22	432.64	472.346	-39.7063		39.22	258.72	312.464	-20.9037		39.22	388.41	411.993	-23.5828
39.24	408.04	415.001	-6.96105		39.24	279.273	312.327	-3.84547		39.24	336.81	390.408	-53.5981
39.26	364.81	386.916	-22.1057		39.26	289.844	312.195	4.97484		39.26	320.25	363.418	-43.1678
39.28	364.81	371.019	-6.20913		39.28	258.72	312.067	-20.6063		39.28	308.04	330.399	-22.3586
39.3	334.89	361.025	-26.1349		39.3	258.72	311.945	-20.5148		39.3	276.36	297.089	-20.7287
39.32	309.76	354.256	-44.4956		39.32	252.044	311.83	-25.9368		39.32	242.25	268.801	-26.5507
39.34	302.76	349.414	-46.6536		39.34	286.298	311.726	2.40176		39.34	213.29	247.004	-33.7135
39.36	316.84	345.804	-28.9637		39.36	258.72	311.637	-20.2837		39.36	195.84	230.816	-34.9756
39.38	349.69	343.023	6.66651		39.38	282.775	311.581	-0.39671		39.38	216.84	218.842	-2.00161
39.4	320.41	340.825	-20.4152		39.4	265.484	311.576	-14.658		39.4	195.84	209.838	-13.9976
39.42	338.56	339.049	-0.488669		39.42	258.72	311.557	-20.2237		39.42	213.29	202.934	10.356
39.44	302.76	337.586	-34.8264		39.44	272.335	311.464	-8.92219		39.44	175.56	197.562	-22.002
39.46	334.89	336.364	-1.47367		39.46	268.898	311.381	-11.6946		39.46	185.61	193.31	-7.69974
39.48	331.24	335.327	-4.08702		39.48	265.484	311.309	-14.4581		39.48	182.24	189.891	-7.65142
39.5	306.25	334.437	-28.1873		39.5	272.335	311.256	-8.76569		39.5	168.96	187.106	-18.1456
39.52	334.89	333.665	1.22453		39.52	262.091	311.235	-17.2016		39.52	156	184.808	-28.8083
39.54	320.41	332.989	-12.5793		39.54	307.898	311.263	20.5684		39.54	165.69	182.898	-17.2076
39.56	320.41	332.391	-11.9815		39.56	252.044	311.268	-25.5147		39.56	185.61	181.299	4.31058
39.58	306.25	331.857	-25.6068		39.58	279.273	311.22	-3.01513		39.58	178.89	179.961	-1.0713
39.6	313.29	331.369	-18.0792		39.6	265.484	311.184	-14.3641		39.6	209.76	178.859	30.9008
39.62	316.84	330.917	-14.0771		39.62	242.193	311.161	-33.5621		39.62	162.44	177.962	-15.5222
39.64	299.29	330.492	-31.2017		39.64	265.484	311.154	-14.3416		39.64	175.56	177.114	-1.5541
39.66	334.89	330.082	4.80816		39.66	265.484	311.165	-14.3495		39.66	185.61	176.386	9.22442
39.68	306.25	329.671	-23.4211		39.68	293.411	311.197	8.6665		39.68	159.21	175.765	-16.5546
39.7	306.25	329.24	-22.9895		39.7	279.273	311.255	-3.04095		39.7	168.96	175.247	-6.28681
39.72	309.76	328.743	-18.9832		39.72	265.484	311.346	-14.4856		39.72	175.56	174.82	0.74048
39.74	313.29	328.099	-14.8088		39.74	272.335	311.489	-8.94064		39.74	178.89	174.466	4.4245
39.76	327.61	327.423	0.186733		39.76	268.898	311.706	-11.9383		39.76	192.41	174.16	18.2499
39.78	349.69	327.153	22.5374		39.78	272.335	311.949	-9.28603		39.78	156	173.919	-17.9189
39.8	316.84	326.812	-9.97226		39.8	268.898	312.151	-12.2719		39.8	152.81	173.74	-20.9299
39.82	289	326.416	-37.4158		39.82	279.273	312.402	-3.9015		39.82	172.25	173.624	-1.37387
39.84	331.24	325.808	5.43231		39.84	289.844	312.714	4.58525		39.84	172.25	173.573	-1.32304
39.86	342.25	325.727	16.5227		39.86	272.335	313.101	-10.1501		39.86	162.44	173.59	-11.1504
39.88	327.61	325.647	1.9629		39.88	279.273	313.582	-4.7863		39.88	152.81	173.683	-20.8725
39.9	361	325.567	35.433		39.9	279.273	314.181	-5.236		39.9	156	173.859	-17.8589
39.92	324	325.487	-1.48701		39.92	286.298	314.941	-0.00954		39.92	172.25	174.134	-1.88351
39.94	313.29	325.407	-12.1172		39.94	282.775	315.909	-3.64276		39.94	172.25	174.526	-2.27639
39.96	306.25	325.327	-19.0775		39.96	242.193	317.112	-38.0251		39.96	182.24	175.066	7.17391
39.98	278.89	325.248	-46.3579		39.98	279.273	318.681	-8.6105		39.98	172.25	175.794	-3.54414
40	313.29	325.168	-11.8784		40	297	320.813	4.41545		40	152.81	176.772	-23.9622
40.02	331.24	325.089	6.15089		40.02	300.611	323.849	5.11722		40.02	182.24	178.096	4.14397
40.04	316.84	325.01	-8.16991		40.04	297	328.397	-1.27309		40.04	209.76	179.915	29.8448
40.06	306.25	324.931	-18.6808		40.06	286.298	335.284	-15.2674		40.06	182.24	182.486	-0.24576
40.08	334.89	324.852	10.0381		40.08	326.498	345.137	10.5082		40.08	195.84	186.254	9.58617
40.1	306.25	324.773	-18.5231		40.1	334.091	358.255	6.93389		40.1	216.84	192.04	24.7998
40.12	327.61	324.694	2.91556		40.12	318.993	375.119	-18.1704		40.12	199.29	201.292	-2.0018
40.14	306.25	324.616	-18.3659		40.14	326.498	396.811	-28.247		40.14	202.76	216.022	-13.2625
40.16	295.84	324.537	-28.6975		40.16	349.538	425.136	-30.4828		40.16	231.24	237.957	-6.71684
40.18	316.84	324.459	-7.61918		40.18	436.364	462.418	13.1868		40.18	288.09	266.985	21.1054
40.2	313.29	324.381	-11.091		40.2	481.091	510.016	14.388		40.2	296.01	297.218	-1.20773
40.22	306.25	324.303	-18.053		40.22	528	561.208	14.6936		40.22	272.49	312.22	-39.7296
40.24	324	324.225	-0.225101		40.24	623.138	588.279	72.8796		40.24	320.25	299.735	20.5145
40.26	353.44	324.147	29.2927		40.26	542.498	562.794	25.4656		40.26	284.16	276.73	7.42958
40.28	316.84	324.07	-7.22971		40.28	508.975	514.487	34.0385		40.28	257.21	265.53	-8.31998
40.3	285.61	323.992	-38.3822		40.3	432.011	493.716	-13.8779		40.3	280.25	267.779	12.4709
40.32	324	323.915	0.0851759		40.32	423.371	501.975	-27.2005		40.32	268.64	272.838	-4.19818
40.34	313.29	323.838	-10.5476		40.34	490.298	517.364	16.473		40.34	288.09	270.433	17.6575
40.36	306.25	323.76	-17.5105		40.36	476.52	517.8	4.77912		40.36	280.25	264.707	15.5434
40.38	324	323.683	0.316514		40.38	490.298	506.879	24.3369		40.38	284.16	269.341	14.8193
40.4	316.84	323.607	-6.76664		40.4	458.455	510.375	-4.55661		40.4	284.16	290.476	-6.31559
40.42	299.29	323.53	-24.2399		40.42	523.211	538.393	27.854		40.42	280.25	325.11	-44.8601
40.44	302.76	323.453	-20.6933		40.44	528	582.092	-0.96875		40.44	336.81	359.916	-23.1064
40.46	299.29	323.377	-24.0869		40.46	602.455	615.136	35.6729		40.46	375.24	366.525	8.71514
40.48	316.84	323.301	-6.46054		40.48	567.098	595.888	20.9397		40.48	392.84	334.078	58.7625
40.5	292.41	323.224	-30.8143		40.5	518.444	529.197	30.8182		40.5	332.64	299.911	32.7289
40.52	313.29	323.148	-9.85826		40.52	432.011	484.337	-6.84375		40.52	288.09	286.223	1.86694
40.54	292.41	323.072	-30.6623		40.54	410.575	473.168	-16.1521		40.54	288.09	286.704	1.38593
40.56	331.24	322.997	8.24346		40.56	436.364	473.751	4.68668		40.56	284.16	283.711	0.44863
40.58	320.41	322.921	-2.51085		40.58	427.68	459.221	8.42028		40.58	249.69	262.967	-13.277
40.6	309.76	322.845	-13.0853		40.6	377.411	417.829	-2.00746		40.6	227.61	234.273	-6.66344
40.62	320.41	322.77	-2.35989		40.62	341.771	376.595	-0.48507		40.62	206.25	212.291	-6.04145
40.64	306.25	322.695	-16.4446		40.64	307.898	352.051	-10.0222		40.64	182.24	198.649	-16.4085
40.66	313.29	322.619	-9.32946		40.66	293.411	338.285	-11.65		40.66	182.24	190.343	-8.10309
40.68	331.24	322.544	8.69554		40.68	286.298	330.04	-11.3343		40.68	182.24	185.061	-2.82062
40.7	302.76	322.47	-19.7096		40.7	248.738	324.764	-38.3644		40.7	178.89	181.543	-2.65286
40.72	324	322.395	1.6052		40.72	258.72	321.245	-27.4896		40.72	172.25	179.126	-6.87559
40.74	309.76	322.32	-12.5602		40.74	268.898	318.882	-17.3202		40.74	159.21	177.448	-18.2376
40.76	327.61	322.246	5.3643		40.76	232.538	317.383	-46.1936		40.76	156	176.309	-20.3088
40.78	327.61	322.171	5.43866		40.78	268.898	316.633	-15.6339		40.78	165.69	175.603	-9.91322
40.8	309.76	322.097	-12.3371		40.8	282.775	316.668	-4.21234		40.8	178.89	175.288	3.60157
40.82	285.61	322.023	-36.413		40.82	275.793	317.706	-10.7505		40.82	189	175.376	13.6243
40.84	306.25	321.949	-15.699		40.84	272.335	319.932	-15.2729		40.84	165.69	175.94	-10.2499
40.86	345.96	321.875	24.0848		40.86	272.335	323.41	-17.8812		40.86	182.24	177.161	5.07885
40.88	320.41	321.801	-1.39148		40.88	275.793	328.237	-18.6487		40.88	192.41	179.405	13.0052
40.9	316.84	321.728	-4.88791		40.9	275.793	334.709	-23.5027		40.9	162.44	183.339	-20.8988
40.92	342.25	321.654	20.5955		40.92	337.92	343.37	21.2565		40.92	156	189.96	-33.9604
40.94	313.29	321.581	-8.29115		40.94	318.993	354.977	-3.06366		40.94	242.25	200.114	42.136
40.96	320.41	321.508	-1.09797		40.96	318.993	370.153	-14.4454		40.96	238.56	213.626	24.9342
40.98	306.25	321.435	-15.1849		40.98	377.411	387.733	20.5639		40.98	213.29	227.668	-14.3778
41	331.24	321.362	9.87798		41	373.364	400.465	7.67641		41	242.25	234.51	7.74029
41.02	338.56	321.289	17.2708		41.02	389.684	395.422	24.9223		41.02	206.25	228.173	-21.9229
41.04	320.41	321.217	-0.806573		41.04	326.498	374.089	-11.2061		41.04	242.25	215.918	26.3321
41.06	320.41	321.144	-0.734053		41.06	322.735	359.512	-3.37768		41.06	199.29	208.619	-9.32856
41.08	313.29	321.072	-7.78166		41.08	311.575	355.995	-9.94713		41.08	216.84	207.52	9.31997
41.1	331.24	320.999	10.2406		41.1	337.92	356.568	11.3578		41.1	216.84	207.513	9.32721
41.12	275.56	320.927	-45.3673		41.12	353.455	352.447	27.2647		41.12	206.25	202.97	3.2803
41.14	302.76	320.855	-18.0953		41.14	318.993	339.012	8.90997		41.14	175.56	193.719	-18.1591
41.16	324	320.783	3.21657		41.16	289.844	325.169	-4.75568		41.16	172.25	184.846	-12.5956
41.18	299.29	320.712	-21.4217		41.18	297	316.972	7.29635		41.18	178.89	179.09	-0.20003
41.2	306.25	320.64	-14.3901		41.2	304.244	312.552	16.5868		41.2	172.25	175.728	-3.47847
41.22	327.61	320.569	7.04135		41.22	293.411	310.097	9.4916		41.22	195.84	173.779	22.0614
41.24	309.76	320.497	-10.7373		41.24	286.298	308.796	4.5993		41.24	165.69	172.685	-6.99488
41.26	309.76	320.426	-10.6661		41.26	265.484	308.348	-12.2371		41.26	182.24	172.173	10.0672
41.28	309.76	320.355	-10.595		41.28	268.898	308.742	-9.71578		41.28	175.56	172.134	3.42621
41.3	331.24	320.284	10.9559		41.3	282.775	310.082	0.72748		41.3	159.21	172.636	-13.4261
41.32	302.76	320.213	-17.4533		41.32	279.273	312.453	-3.93969		41.32	159.21	173.81	-14.5998
41.34	292.41	320.143	-27.7326		41.34	300.611	315.778	11.1705		41.34	178.89	175.931	2.95929
41.36	331.24	320.072	11.1679		41.36	275.793	320.401	-12.7721		41.36	182.24	179.574	2.66595
41.38	285.61	320.002	-34.3917		41.38	300.611	326.517	3.11656		41.38	178.89	185.65	-6.7601
41.4	299.29	319.931	-20.6414		41.4	286.298	334.683	-14.8161		41.4	202.76	194.955	7.80463
41.42	327.61	319.861	7.74873		41.42	326.498	345.694	10.0907		41.42	227.61	207.939	19.6713
41.44	324	319.791	4.20876		41.44	307.898	359.567	-15.659		41.44	224	222.72	1.2798
41.46	282.24	319.721	-37.4814		41.46	381.48	373.214	34.8108		41.46	245.96	233.211	12.7486
41.48	331.24	319.652	11.5884		41.48	377.411	376.701	28.838		41.48	220.41	231.054	-10.6444
41.5	334.89	319.582	15.308		41.5	337.92	363.986	5.7942		41.5	238.56	217.952	20.6083
41.52	285.61	319.513	-33.9025		41.52	341.771	348.783	20.3734		41.52	175.56	207.74	-32.18
41.54	353.44	319.443	33.9968		41.54	286.298	341.572	-19.983		41.54	213.29	205.143	8.14742
41.56	338.56	319.374	19.1861		41.56	334.091	340.68	20.1153		41.56	192.41	205.889	-13.4793
41.58	282.24	319.305	-37.0649		41.58	304.244	339.695	-3.77005		41.58	178.89	203.631	-24.7405
41.6	272.25	319.236	-46.9859		41.6	307.898	332.323	4.7738		41.6	195.84	194.767	1.07334
41.62	309.76	319.167	-9.40707		41.62	311.575	320.847	16.4139		41.62	224	184.383	39.617
41.64	292.41	319.098	-26.6884		41.64	275.793	311.605	-6.17494		41.64	182.24	177.28	4.96018
41.66	309.76	319.03	-9.26982		41.66	272.335	306.151	-4.93696		41.66	206.25	173.02	33.2295
41.68	306.25	318.961	-12.7114		41.68	272.335	302.962	-2.54548		41.68	178.89	170.365	8.52491
41.7	295.84	318.893	-23.0531		41.7	265.484	300.947	-6.68621		41.7	149.64	168.596	-18.9561
41.72	313.29	318.825	-5.53495		41.72	275.793	299.571	2.85074		41.72	199.29	167.337	31.9527
41.74	320.41	318.757	1.65308		41.74	275.793	298.57	3.60112		41.74	146.49	166.431	-19.9408
41.76	295.84	318.689	-22.849		41.76	268.898	297.806	-1.51344		41.76	175.56	165.667	9.89317
41.78	324	318.621	5.37873		41.78	232.538	297.199	-31.055		41.78	159.21	165.151	-5.94111
41.8	320.41	318.554	1.85637		41.8	282.775	296.703	10.7617		41.8	165.69	164.743	0.94706
41.82	353.44	318.486	34.9539		41.82	252.044	296.295	-14.2854		41.82	168.96	164.418	4.54168
41.84	338.56	318.419	20.1412		41.84	268.898	295.951	-0.12228		41.84	149.64	164.163	-14.5227
41.86	299.29	318.352	-19.0615		41.86	248.738	295.62	-16.5059		41.86	213.29	163.942	49.3485
41.88	272.25	318.284	-46.0344		41.88	232.538	295.32	-29.646		41.88	182.24	163.744	18.4963
41.9	306.25	318.217	-11.9675		41.9	272.335	295.043	3.39409		41.9	162.44	163.573	-1.13342
41.92	295.84	318.151	-22.3106		41.92	268.898	294.776	0.75874		41.92	159.21	163.425	-4.21538
41.94	299.29	318.084	-18.7939		41.94	297	294.517	24.1374		41.94	175.56	163.296	12.2644
41.96	327.61	318.017	9.59262		41.96	258.72	294.301	-7.28147		41.96	189	163.181	25.819
41.98	324	317.951	6.04908		41.98	242.193	294.112	-20.7749		41.98	168.96	163.079	5.88078
42	299.29	317.885	-18.5946		42	255.371	293.937	-9.7714		42	149.64	162.987	-13.3473
42.02	295.84	317.818	-21.9784		42.02	262.091	293.776	-4.1069		42.02	149.64	162.904	-13.2643
42.04	320.41	317.752	2.6576		42.04	265.484	293.636	-1.20315		42.04	149.64	162.83	-13.1895
42.06	292.41	317.686	-25.2765		42.06	262.091	293.529	-3.92169		42.06	182.24	162.759	19.4809
42.08	324	317.621	6.37929		42.08	275.793	293.418	7.46584		42.08	175.56	162.699	12.861
42.1	320.41	317.555	2.85493		42.1	258.72	293.266	-6.50584		42.1	165.69	162.693	2.99738
42.12	302.76	317.49	-14.7295		42.12	255.371	293.088	-9.13492		42.12	156	162.683	-6.68267
42.14	299.29	317.424	-18.1342		42.14	262.091	292.96	-3.4948		42.14	165.69	162.648	3.04231
42.16	345.96	317.359	28.6011		42.16	289.844	292.837	19.4932		42.16	165.69	162.618	3.0724
42.18	299.29	317.294	-18.0038		42.18	272.335	292.72	5.13569		42.18	175.56	162.592	12.9677
42.2	324	317.229	6.77116		42.2	265.484	292.611	-0.43418		42.2	156	162.571	-6.57147
42.22	324	317.164	6.83601		42.22	248.738	292.513	-14.1755		42.22	182.24	162.554	19.6856
42.24	313.29	317.099	-3.80926		42.24	252.044	292.43	-11.3863		42.24	192.41	162.541	29.8692
42.26	295.84	317.035	-21.1947		42.26	275.793	292.341	8.27326		42.26	152.81	162.531	-9.72104
42.28	299.29	316.97	-17.6802		42.28	282.775	292.239	14.1097		42.28	168.96	162.525	6.43531
42.3	282.24	316.906	-34.6659		42.3	275.793	292.14	8.42371		42.3	168.96	162.545	6.41507
42.32	342.25	316.842	25.4083		42.32	265.484	292.045	-0.00986		42.32	152.81	162.529	-9.71861
42.34	285.61	316.778	-31.1677		42.34	268.898	291.954	2.87533		42.34	140.25	162.546	-22.2963
42.36	331.24	316.714	14.5262		42.36	242.193	291.868	-19.0921		42.36	162.44	162.57	-0.13014
42.38	327.61	316.65	10.96		42.38	248.738	291.786	-13.6304		42.38	175.56	162.601	12.9594
42.4	313.29	316.586	-3.29629		42.4	232.538	291.702	-26.9328		42.4	182.24	162.638	19.6017
42.42	313.29	316.523	-3.23277		42.42	248.738	291.62	-13.5063		42.42	175.56	162.684	12.8759
42.44	289	316.459	-27.4594		42.44	252.044	291.585	-10.7524		42.44	182.24	162.739	19.501
42.46	345.96	316.396	29.5639		42.46	272.335	291.581	5.99004		42.46	195.84	162.804	33.0361
42.48	349.69	316.333	33.357		42.48	304.244	291.616	32.2887		42.48	131.04	162.879	-31.8389
42.5	320.41	316.27	4.14001		42.5	272.335	291.624	5.95792		42.5	152.81	162.964	-10.1545
42.52	324	316.207	7.79287		42.52	265.484	291.607	0.31847		42.52	162.44	163.061	-0.62059
42.54	292.41	316.144	-23.7344		42.54	286.298	291.6	17.496		42.54	182.24	163.163	19.0768
42.56	324	316.082	7.9182		42.56	258.72	291.598	-5.25473		42.56	189	163.275	25.7247
42.58	324	316.019	7.98067		42.58	272.335	291.632	5.95189		42.58	172.25	163.447	8.80275
42.6	327.61	315.957	11.653		42.6	289.844	291.656	20.3788		42.6	202.76	163.649	39.1111
42.62	327.61	315.895	11.7152		42.62	279.273	291.743	11.593		42.62	172.25	163.887	8.36345
42.64	282.24	315.833	-33.5927		42.64	265.484	291.86	0.12877		42.64	152.81	164.168	-11.3583
42.66	292.41	315.771	-23.3608		42.66	262.091	292.016	-2.78737		42.66	168.96	164.505	4.45536
42.68	292.41	315.709	-23.299		42.68	275.793	292.221	8.36297		42.68	182.24	164.91	17.3304
42.7	285.61	315.647	-30.0373		42.7	282.775	292.489	13.9223		42.7	165.69	165.401	0.28903
42.72	327.61	315.586	12.0242		42.72	282.775	292.84	13.6593		42.72	195.84	166.004	29.8364
42.74	327.61	315.524	12.0856		42.74	255.371	293.303	-9.29642		42.74	189	166.76	22.2399
42.76	349.69	315.463	34.2269		42.76	282.775	293.928	12.8433		42.76	175.56	167.721	7.83898
42.78	313.29	315.402	-2.11192		42.78	307.898	294.792	32.922		42.78	172.25	168.997	3.25289
42.8	320.41	315.341	5.06908		42.8	300.611	296.038	25.9752		42.8	195.84	170.679	25.1609
42.82	313.29	315.28	-1.99003		42.82	315.273	297.936	36.6481		42.82	213.29	173.071	40.2192
42.84	316.84	315.219	1.62071		42.84	315.273	300.818	34.4866		42.84	227.61	176.55	51.06
42.86	313.29	315.159	-1.86866		42.86	318.993	304.925	34.4753		42.86	195.84	181.863	13.977
42.88	320.41	315.098	5.31182		42.88	311.575	310.41	24.2414		42.88	182.24	190.271	-8.03126
42.9	285.61	315.038	-29.4278		42.9	322.735	317.573	28.0759		42.9	238.56	203.277	35.2828
42.92	292.41	314.978	-22.5676		42.92	345.644	326.933	39.9561		42.92	206.25	222.037	-15.787
42.94	285.61	314.918	-29.3075		42.94	406.353	339	80.9911		42.94	245.96	246.647	-0.68678
42.96	292.41	314.858	-22.4476		42.96	410.575	353	73.9738		42.96	234.89	272.881	-37.9911
42.98	327.61	314.798	12.8122		42.98	462.938	363.654	109.183		42.98	316.16	288.997	27.1626
43	295.84	314.738	-18.8981		43	440.738	361.885	92.1954		43	292.04	283.069	8.97146
43.02	327.61	314.678	12.9315		43.02	377.411	349.467	49.2636		43.02	284.16	261.101	23.0587
43.04	299.29	314.619	-15.329		43.04	345.644	341.779	28.8216		43.04	257.21	245.169	12.0413
43.06	320.41	314.56	5.85025		43.06	353.455	343.302	34.1235		43.06	231.24	242.068	-10.8282
43.08	316.84	314.501	2.33941		43.08	385.571	351.212	54.6867		43.08	209.76	244.945	-35.1852
43.1	331.24	314.442	16.7984		43.1	381.48	360.914	44.0357		43.1	249.69	243.549	6.14069
43.12	295.84	314.383	-18.5427		43.12	353.455	368.205	15.4463		43.12	220.41	231.599	-11.1888
43.14	292.41	314.324	-21.9139		43.14	330.284	375.916	-9.45304		43.14	253.44	218.329	35.1112
43.16	299.29	314.265	-14.9752		43.16	334.091	391.329	-17.8716		43.16	227.61	213.756	13.8544
43.18	289	314.207	-25.2067		43.18	326.498	416.621	-43.1044		43.18	238.56	216.507	22.0528
43.2	309.76	314.148	-4.38835		43.2	341.771	448.462	-54.3859		43.2	216.84	221.162	-4.32163
43.22	299.29	314.09	-14.8001		43.22	330.284	472.23	-81.6885		43.22	182.24	219.497	-37.257
43.24	316.84	314.032	2.808		43.24	330.284	463.196	-74.9133		43.24	209.76	208.857	0.90286
43.26	292.41	313.974	-21.564		43.26	322.735	424.723	-52.2866		43.26	195.84	198.816	-2.97646
43.28	292.41	313.916	-21.5062		43.28	286.298	396.034	-60.8294		43.28	192.41	194.334	-1.92383
43.3	316.84	313.858	2.98155		43.3	293.411	387.395	-48.4822		43.3	195.84	194.012	1.82816
43.32	316.84	313.801	3.03913		43.32	272.335	389.303	-67.301		43.32	149.64	194.337	-44.6974
43.34	327.61	313.743	13.8666		43.34	293.411	388.367	-49.2113		43.34	216.84	191.433	25.4071
43.36	292.41	313.686	-21.2761		43.36	322.735	372.331	-12.9924		43.36	195.84	184.947	10.8933
43.38	313.29	313.629	-0.33888		43.38	311.575	345.958	-2.41937		43.38	220.41	178.456	41.9541
43.4	320.41	313.572	6.83818		43.4	311.575	325.242	13.1175		43.4	199.29	173.93	25.3602
43.42	361	313.515	47.4851		43.42	279.273	312.899	-4.27453		43.42	162.44	171.065	-8.62507
43.44	316.84	313.458	3.3819		43.44	268.898	305.577	-7.34189		43.44	159.21	169.273	-10.0625
43.46	327.61	313.401	14.2086		43.46	258.72	300.952	-12.2703		43.46	172.25	168.173	4.07679
43.48	313.29	313.345	-0.0548821		43.48	262.091	297.841	-7.15608		43.48	185.61	167.318	18.292
43.5	306.25	313.288	-7.03848		43.5	297	295.641	23.2945		43.5	178.89	166.66	12.2297
43.52	334.89	313.232	21.6578		43.52	255.371	294.023	-9.83634		43.52	137.16	166.169	-29.0087
43.54	316.84	313.176	3.66393		43.54	252.044	292.802	-11.6656		43.54	152.81	165.796	-12.986
43.56	316.84	313.12	3.71994		43.56	297	291.867	26.1249		43.56	182.24	165.512	16.7283
43.58	320.41	313.064	7.34583		43.58	252.044	291.145	-10.4228		43.58	168.96	165.296	3.66433
43.6	349.69	313.008	36.6816		43.6	272.335	290.597	6.72844		43.6	185.61	165.134	20.4763
43.62	313.29	312.953	0.33721		43.62	275.793	290.242	9.84781		43.62	168.96	165.017	3.94322
43.64	316.84	312.897	3.94269		43.64	252.044	290.071	-9.61698		43.64	159.21	164.945	-5.7349
43.66	334.89	312.842	22.0481		43.66	238.953	289.793	-20.209		43.66	152.81	164.927	-12.1171
43.68	289	312.787	-23.7867		43.68	282.775	289.532	16.1401		43.68	175.56	164.988	10.572
43.7	302.76	312.732	-9.97162		43.7	255.371	289.325	-6.31295		43.7	162.44	165.166	-2.72633
43.72	316.84	312.677	4.16334		43.72	255.371	289.168	-6.19476		43.72	149.64	165.363	-15.7227
43.74	316.84	312.622	4.21817		43.74	275.793	289.055	10.7379		43.74	168.96	165.43	3.52959
43.76	338.56	312.567	25.9929		43.76	282.775	288.984	16.5509		43.76	159.21	165.523	-6.31263
43.78	275.56	312.513	-36.9525		43.78	258.72	288.954	-3.27157		43.78	199.29	165.64	33.6501
43.8	331.24	312.458	18.7819		43.8	300.611	288.965	31.2806		43.8	189	165.784	23.2165
43.82	338.56	312.404	26.1562		43.82	286.298	289.016	19.4338		43.82	206.25	165.955	40.295
43.84	309.76	312.35	-2.58959		43.84	258.72	289.111	-3.3892		43.84	206.25	166.154	40.0958
43.86	302.76	312.296	-9.53554		43.86	286.298	289.251	19.2575		43.86	195.84	166.385	29.4549
43.88	320.41	312.242	8.16838		43.88	262.091	289.441	-0.85604		43.88	172.25	166.651	5.59874
43.9	338.56	312.188	26.3722		43.9	262.091	289.687	-1.0401		43.9	182.24	166.957	15.2831
43.92	292.41	312.134	-19.7242		43.92	286.298	289.995	18.7		43.92	175.56	167.307	8.25276
43.94	292.41	312.081	-19.6706		43.94	293.411	290.374	24.2836		43.94	206.25	167.709	38.541
43.96	334.89	312.027	22.8628		43.96	304.244	290.836	32.8743		43.96	175.56	168.171	7.38946
43.98	320.41	311.974	8.43604		43.98	275.793	291.391	8.98564		43.98	202.76	168.702	34.0579
44	338.56	311.921	26.6392		44	289.844	292.063	20.0734		44	227.61	169.317	58.2931
44.02	316.84	311.868	4.97218		44.02	268.898	292.904	2.16321		44.02	159.21	170.029	-10.8193
44.04	327.61	311.815	15.7951		44.04	268.898	293.925	1.39688		44.04	189	170.859	18.141
44.06	302.76	311.762	-9.00217		44.06	286.298	295.176	14.8139		44.06	165.69	171.831	-6.14111
44.08	334.89	311.71	23.1805		44.08	262.091	296.72	-6.31496		44.08	168.96	172.973	-4.01266
44.1	334.89	311.657	23.2329		44.1	282.775	298.648	9.30303		44.1	175.56	174.329	1.23077
44.12	306.25	311.605	-5.3547		44.12	289.844	301.093	13.3011		44.12	178.89	176.025	2.86483
44.14	306.25	311.552	-5.30247		44.14	275.793	304.256	-0.66287		44.14	182.24	178.143	4.09745
44.16	320.41	311.5	8.90964		44.16	286.298	308.462	4.84932		44.16	234.89	180.796	54.0936
44.18	327.61	311.448	16.1616		44.18	279.273	314.239	-5.27889		44.18	213.29	184.188	29.1016
44.2	309.76	311.397	-1.63654		44.2	297	322.595	3.07847		44.2	209.76	188.625	21.1346
44.22	334.89	311.345	23.5452		44.22	304.244	335.216	-0.41103		44.22	202.76	194.592	8.16836
44.24	299.29	311.293	-12.0032		44.24	353.455	354.511	25.7166		44.24	213.29	202.883	10.407
44.26	327.61	311.242	16.3682		44.26	341.771	382.516	-4.92565		44.26	242.25	214.865	27.3845
44.28	338.56	311.19	27.3695		44.28	385.571	420.293	2.87609		44.28	261	232.964	28.0363
44.3	302.76	311.139	-8.37926		44.3	471.971	469.635	37.1497		44.3	276.36	261.419	14.9406
44.32	338.56	311.088	27.4718		44.32	494.935	533.872	7.91684		44.32	345.21	306.585	38.6253
44.34	331.24	311.037	20.2027		44.34	612.753	617.24	42.5908		44.34	375.24	374.169	1.07051
44.36	292.41	310.986	-18.5764		44.36	714.938	719.165	50.4499		44.36	510.09	458.261	51.8294
44.38	299.29	310.936	-11.6458		44.38	813.044	813.016	60.9988		44.38	525	526.465	-1.46465
44.4	292.41	310.885	-18.4752		44.4	807.098	827.45	45.2688		44.4	535.04	527.399	7.64145
44.42	295.84	310.835	-14.9951		44.42	709.364	732.639	35.7457		44.42	456.96	461.211	-4.25111
44.44	295.84	310.792	-14.9519		44.44	577.091	631.554	2.43456		44.44	370.89	398.776	-27.8862
44.46	327.61	310.775	16.835		44.46	528	586.022	-3.91616		44.46	370.89	375.037	-4.14698
44.48	320.41	310.795	9.61477		44.48	557.193	584.67	21.1817		44.48	349.44	379.912	-30.4723
44.5	272.25	310.868	-38.6181		44.5	572.084	593.436	26.8922		44.5	341	387.632	-46.6318
44.52	302.76	311.023	-8.26256		44.52	513.698	567.404	-1.75198		44.52	324.36	369.756	-45.3959
44.54	331.24	311.332	19.9077		44.54	462.938	494.924	10.7311		44.54	300	323.373	-23.3731
44.56	324	311.992	12.0082		44.56	353.455	423.058	-25.6937		44.56	231.24	275.484	-44.2441
44.58	320.41	312.92	7.48983		44.58	337.92	376.212	-3.37484		44.58	249.69	241.959	7.73132
44.6	316.84	312.995	3.84518		44.6	304.244	349.071	-10.8023		44.6	224	220.872	3.12801
44.62	316.84	313.079	3.76089		44.62	293.411	333.166	-7.81035		44.62	192.41	207.493	-15.0827
44.64	302.76	313.174	-10.414		44.64	286.298	323.629	-6.52545		44.64	172.25	198.744	-26.4936
44.66	349.69	313.281	36.4092		44.66	282.775	318.03	-5.23361		44.66	168.96	192.855	-23.8952
44.68	324	313.401	10.5994		44.68	289.844	315.186	2.73178		44.68	168.96	188.877	-19.9166
44.7	302.76	313.535	-10.775		44.7	272.335	314.501	-11.1996		44.7	178.89	186.269	-7.37943
44.72	338.56	313.686	24.8743		44.72	272.335	315.379	-11.8583		44.72	202.76	184.658	18.1022
44.74	309.76	313.855	-4.09452		44.74	300.611	316.159	10.8846		44.74	195.84	183.588	12.2517
44.76	324	314.044	9.95574		44.76	282.775	313.689	-1.97753		44.76	202.76	182.367	20.3929
44.78	313.29	314.264	-0.973896		44.78	297	307.484	14.4117		44.78	185.61	180.856	4.7543
44.8	349.69	314.537	35.1533		44.8	293.411	302.389	15.2724		44.8	185.61	179.609	6.00133
44.82	327.61	314.878	12.7324		44.82	279.273	299.965	5.42621		44.82	192.41	178.913	13.4974
44.84	327.61	315.307	12.3025		44.84	272.335	299.186	0.28663		44.84	165.69	178.667	-12.9765
44.86	295.84	315.862	-20.022		44.86	262.091	298.599	-7.72445		44.86	185.61	178.644	6.96618
44.88	289	316.624	-27.6239		44.88	252.044	296.412	-14.3728		44.88	178.89	178.575	0.31523
44.9	302.76	317.803	-15.0426		44.9	272.335	292.54	5.27118		44.9	195.84	178.377	17.4627
44.92	324	319.333	4.66694		44.92	265.484	289.22	2.10923		44.92	168.96	178.274	-9.31404
44.94	324	320.084	3.91613		44.94	255.371	287.044	-4.60164		44.94	165.69	178.423	-12.7329
44.96	302.76	320.939	-18.1788		44.96	258.72	285.594	-0.75176		44.96	175.56	178.818	-3.25795
44.98	313.29	321.917	-8.62719		44.98	248.738	284.553	-8.20584		44.98	162.44	179.429	-16.9887
45	345.96	323.043	22.9171		45	248.738	283.752	-7.60532		45	182.24	180.243	1.99696
45.02	313.29	324.346	-11.056		45.02	245.455	283.105	-9.8287		45.02	185.61	181.276	4.33395
45.04	334.89	325.865	9.02501		45.04	258.72	282.561	1.52302		45.04	175.56	182.546	-6.98641
45.06	345.96	327.65	18.3103		45.06	262.091	282.093	4.65558		45.06	159.21	183.972	-24.7622
45.08	327.61	329.765	-2.15527		45.08	258.72	281.68	2.18384		45.08	209.76	185.646	24.1138
45.1	357.21	332.299	24.9109		45.1	279.273	281.312	19.4161		45.1	172.25	187.609	-15.3595
45.12	353.44	335.37	18.0697		45.12	245.455	280.979	-8.23414		45.12	162.44	189.913	-27.4725
45.14	353.44	339.146	14.2945		45.14	265.484	280.675	8.51793		45.14	189	192.625	-3.62523
45.16	331.24	343.865	-12.6246		45.16	279.273	280.395	20.1039		45.16	172.25	195.833	-23.5826
45.18	349.69	349.885	-0.195147		45.18	265.484	280.135	8.92254		45.18	185.61	199.611	-14.0009
45.2	384.16	357.765	26.3951		45.2	262.091	279.893	6.30504		45.2	199.29	204.123	-4.83302
45.22	404.01	368.425	35.5849		45.22	255.371	279.667	0.93104		45.22	192.41	209.561	-17.1509
45.24	416.16	383.511	32.6486		45.24	258.72	279.454	3.85369		45.24	199.29	216.187	-16.8966
45.26	441	406.278	34.7222		45.26	258.72	279.251	4.00546		45.26	209.76	224.364	-14.6042
45.28	470.89	443.668	27.2223		45.28	216.884	279.055	-30.3626		45.28	206.25	234.617	-28.3674
45.3	497.29	508.388	-11.098		45.3	289.844	278.864	29.9731		45.3	268.64	247.694	20.9459
45.32	615.04	613.593	1.44662		45.32	248.738	278.675	-3.79723		45.32	272.49	264.694	7.79551
45.34	745.29	764.964	-19.6744		45.34	255.371	278.487	1.81547		45.34	308.04	287.776	20.2639
45.36	924.16	974.595	-50.4348		45.36	238.953	278.301	-11.5896		45.36	345.21	320.91	24.3003
45.38	1169.64	1266.63	-96.9909		45.38	245.455	278.107	-6.08041		45.38	388.41	369.997	18.4129
45.4	1664.64	1659.38	5.25639		45.4	272.335	277.854	16.2856		45.4	490.49	440.164	50.326
45.42	2097.64	2048.85	48.7897		45.42	232.538	277.522	-16.2974		45.42	576	530.49	45.5102
45.44	2043.04	2034.09	8.9515		45.44	286.298	277.406	28.1416		45.44	629	607.267	21.7328
45.46	1505.44	1450.76	54.6826		45.46	262.091	277.375	8.19411		45.46	689.61	627.127	62.4829
45.48	1135.69	1099.79	35.9037		45.48	258.72	277.32	5.45377		45.48	729.44	660.909	68.5313
45.5	1017.61	1041.17	-23.5636		45.5	262.091	277.205	8.32122		45.5	667.29	693.291	-26.0014
45.52	1135.69	1129.85	5.8383		45.52	258.72	277.082	5.63243		45.52	689.61	703.647	-14.0366
45.54	1253.16	1254.4	-1.24174		45.54	248.738	276.946	-2.50077		45.54	591.69	693.395	-101.705
45.56	1246.09	1206.62	39.4736		45.56	242.193	276.786	-7.7802		45.56	570.81	664.06	-93.2498
45.58	870.25	882.733	-12.4834		45.58	262.091	276.557	8.80715		45.58	545.16	610.717	-65.5571
45.6	615.04	626.937	-11.8973		45.6	242.193	276.461	-7.53675		45.6	500.25	569.27	-69.02
45.62	449.44	503.815	-54.3749		45.62	258.72	276.143	6.33656		45.62	480.81	535.486	-54.676
45.64	436.81	441.14	-4.3296		45.64	238.953	276.085	-9.92754		45.64	461.69	495.828	-34.1375
45.66	388.09	405.264	-17.1744		45.66	248.738	276.028	-1.81178		45.66	388.41	448.198	-59.7885
45.68	400	382.691	17.309		45.68	242.193	275.973	-7.17045		45.68	336.81	398.745	-61.935
45.7	368.64	367.452	1.18838		45.7	268.898	275.92	14.9014		45.7	300	354.219	-54.2189
45.72	327.61	356.607	-28.9966		45.72	252.044	275.869	1.03457		45.72	276.36	317.652	-41.2923
45.74	364.81	348.57	16.2399		45.74	289.844	275.82	32.2561		45.74	257.21	288.956	-31.746
45.76	368.64	342.422	26.2181		45.76	255.371	275.773	3.85139		45.76	238.56	266.776	-28.2155
45.78	368.64	337.596	31.0438		45.78	268.898	275.73	15.0436		45.78	224	249.6	-25.5997
45.8	376.36	333.727	42.6325		45.8	255.371	275.708	3.89964		45.8	238.56	236.071	2.48876
45.82	299.29	330.571	-31.2806		45.82	282.775	275.707	26.509		45.82	216.84	225.243	-8.40316
45.84	306.25	327.956	-21.7056		45.84	293.411	275.7	35.2893		45.84	199.29	216.732	-17.4419
45.86	324	325.761	-1.76102		45.86	300.611	275.701	41.228		45.86	213.29	209.83	3.4597
45.88	327.61	323.898	3.71165		45.88	297	275.731	38.2267		45.88	172.25	204.175	-31.9246
45.9	368.64	322.301	46.3386		45.9	282.775	275.788	26.4477		45.9	175.56	199.5	-23.9402
45.92	316.84	320.92	-4.0802		45.92	279.273	275.863	23.5029		45.92	185.61	195.616	-10.0064
45.94	309.76	319.716	-9.9559		45.94	272.335	275.854	17.7855		45.94	231.24	192.389	38.8507
45.96	334.89	318.658	16.2317		45.96	238.953	275.856	-9.75573		45.96	185.61	189.733	-4.12347
45.98	324	317.723	6.27658		45.98	262.091	275.855	9.33378		45.98	192.41	187.597	4.81349
46	302.76	316.892	-14.132		46	252.044	275.871	1.03251		46	195.84	185.92	9.92024
46.02	299.29	316.149	-16.8586		46.02	242.193	275.895	-7.11255		46.02	178.89	184.573	-5.68333
46.04	309.76	315.481	-5.7205		46.04	245.455	275.928	-4.44609		46.04	189	183.291	5.70903
46.06	320.41	314.877	5.53281		46.06	304.244	275.971	44.0231		46.06	195.84	181.791	14.0486
46.08	331.24	314.33	16.9103		46.08	268.898	276.024	14.8229		46.08	202.76	180.141	22.6195
46.1	295.84	313.825	-17.9852		46.1	297	276.091	37.9569		46.1	172.25	178.678	-6.42812
46.12	306.25	313.34	-7.0901		46.12	255.371	276.173	3.5515		46.12	195.84	177.538	18.3018
46.14	320.41	312.862	7.54794		46.14	242.193	276.272	-7.39523		46.14	182.24	176.715	5.52508
46.16	320.41	312.376	8.03436		46.16	255.371	276.393	3.38634		46.16	146.49	176.044	-29.5538
46.18	295.84	311.849	-16.0094		46.18	268.898	276.539	14.4368		46.18	162.44	175.244	-12.8041
46.2	313.29	311.203	2.08719		46.2	248.738	276.719	-2.33034		46.2	178.89	174.441	4.44862
46.22	292.41	310.26	-17.8502		46.22	297	276.94	37.3199		46.22	182.24	173.703	8.53679
46.24	327.61	309.105	18.5045		46.24	262.091	277.179	8.34053		46.24	168.96	173.129	-4.16903
46.26	285.61	308.773	-23.1634		46.26	268.898	277.465	13.7419		46.26	149.64	172.707	-23.0675
46.28	306.25	308.32	-2.06989		46.28	262.091	277.811	7.86655		46.28	178.89	172.411	6.47868
46.3	327.61	307.648	19.9621		46.3	265.484	278.234	10.3483		46.3	185.61	172.225	13.3853
46.32	353.44	306.622	46.8178		46.32	252.044	278.759	-1.13351		46.32	146.49	172.144	-25.6536
46.34	320.41	306.584	13.8261		46.34	245.455	279.411	-7.05853		46.34	162.44	172.173	-9.7328
46.36	338.56	306.546	32.0144		46.36	258.72	280.208	3.28764		46.36	182.24	172.327	9.9132
46.38	320.41	306.507	13.9025		46.38	258.72	281.243	2.5121		46.38	165.69	172.627	-6.93745
46.4	306.25	306.469	-0.219432		46.4	262.091	282.632	4.25067		46.4	192.41	173.088	19.3219
46.42	306.25	306.432	-0.18153		46.42	268.898	284.581	8.40501		46.42	140.25	173.767	-33.5171
46.44	306.25	306.394	-0.143748		46.44	265.484	287.367	3.49884		46.44	175.56	174.747	0.8129
46.46	299.29	306.356	-7.06608		46.46	265.484	291.229	0.60243		46.46	202.76	176.157	26.6031
46.48	295.84	306.319	-10.4786		46.48	300.611	296.344	25.7461		46.48	185.61	178.213	7.39683
46.5	316.84	306.281	10.5589		46.5	279.273	302.968	3.17381		46.5	165.69	181.283	-15.5935
46.52	299.29	306.244	-6.95382		46.52	304.244	311.564	17.3282		46.52	199.29	185.951	13.3389
46.54	313.29	306.207	7.08336		46.54	318.993	322.754	21.1033		46.54	227.61	192.934	34.6758
46.56	327.61	306.17	21.4404		46.56	318.993	336.947	10.4584		46.56	213.29	202.591	10.6995
46.58	306.25	306.133	0.117349		46.58	334.091	352.705	11.0962		46.58	224	213.857	10.1434
46.6	295.84	306.096	-10.2558		46.6	349.538	364.935	14.6676		46.6	224	223.225	0.77505
46.62	320.41	306.059	14.3509		46.62	334.091	370.022	-1.89182		46.62	202.76	226.829	-24.0689
46.64	299.29	306.023	-6.73254		46.64	334.091	374.785	-5.46394		46.64	249.69	226.945	22.7447
46.66	289	305.986	-16.9861		46.66	369.338	389.732	12.405		46.66	224	232.152	-8.15157
46.68	320.41	305.95	14.4603		46.68	373.364	417.517	-5.11277		46.68	245.96	247.683	-1.7231
46.7	289	305.914	-16.9135		46.7	467.444	455.198	44.2428		46.7	261	273.259	-12.2587
46.72	320.41	305.877	14.5326		46.72	462.938	492.865	12.275		46.72	304.01	302.472	1.53826
46.74	299.29	305.841	-6.55144		46.74	481.091	508.017	15.887		46.74	341	320.5	20.5002
46.76	289	305.806	-16.8056		46.76	471.971	481.984	27.8878		46.76	296.01	312.244	-16.2337
46.78	299.29	305.77	-6.47983		46.78	432.011	434.7	30.3844		46.78	296.01	283.485	12.5252
46.8	324	305.734	18.2658		46.8	334.091	401.835	-25.7509		46.8	249.69	258.374	-8.6838
46.82	306.25	305.699	0.551293		46.82	330.284	390.736	-20.5676		46.82	257.21	247.622	9.58769
46.84	292.41	305.663	-13.2533		46.84	369.338	392.833	10.0791		46.84	253.44	247.524	5.91614
46.86	295.84	305.628	-9.78805		46.86	361.353	395.68	1.35626		46.86	242.25	249.563	-7.31263
46.88	324	305.593	18.4071		46.88	410.575	384.89	50.0564		46.88	253.44	243.856	9.58392
46.9	295.84	305.558	-9.71787		46.9	326.498	358.976	0.12866		46.9	231.24	227.558	3.6822
46.92	313.29	305.523	7.76706		46.92	293.411	332.62	-7.40076		46.92	202.76	209.569	-6.80907
46.94	306.25	305.488	0.761845		46.94	279.273	314.763	-5.67246		46.94	199.29	196.533	2.75701
46.96	275.56	305.453	-29.8935		46.96	272.335	304.147	-3.43456		46.96	199.29	188.221	11.069
46.98	306.25	305.419	0.831085		46.98	265.484	297.952	-4.43971		46.98	159.21	182.979	-23.769
47	320.41	305.384	15.0255		47	268.898	294.517	0.95335		47	172.25	179.656	-7.4061
47.02	320.41	305.35	15.0599		47.02	258.72	293.123	-6.39838		47.02	162.44	177.624	-15.1844
47.04	285.61	305.316	-19.706		47.04	262.091	293.609	-3.98182		47.04	199.29	176.596	22.694
47.06	338.56	305.282	33.2781		47.06	293.411	296.005	20.0606		47.06	185.61	176.525	9.08521
47.08	295.84	305.248	-9.40788		47.08	262.091	300.35	-9.03765		47.08	178.89	177.565	1.32519
47.1	292.41	305.214	-12.804		47.1	268.898	306.796	-8.25585		47.1	172.25	179.981	-7.73076
47.12	316.84	305.18	11.6597		47.12	330.284	315.431	35.9107		47.12	178.89	183.843	-4.95315
47.14	313.29	305.147	8.14335		47.14	311.575	325.244	13.1157		47.14	206.25	188.412	17.8382
47.16	302.76	305.113	-2.35315		47.16	300.611	331.936	-0.94782		47.16	213.29	191.521	21.7687
47.18	282.24	305.08	-22.8398		47.18	307.898	329.007	7.2611		47.18	182.24	190.549	-8.30891
47.2	275.56	305.046	-29.4865		47.2	282.775	317.86	-5.10574		47.2	192.41	185.968	6.4417
47.22	316.84	305.013	11.8267		47.22	279.273	308.828	-1.22118		47.22	178.89	181.781	-2.89057
47.24	327.61	304.98	22.6297		47.24	258.72	305.486	-15.6702		47.24	172.25	179.99	-7.73988
47.26	327.61	304.947	22.6626		47.26	304.244	306	21.5007		47.26	192.41	180.048	12.3619
47.28	316.84	304.915	11.9254		47.28	268.898	307.501	-8.78454		47.28	146.49	180.507	-34.0174
47.3	327.61	304.882	22.7281		47.3	275.793	306.298	-2.19421		47.3	172.25	179.579	-7.32947
47.32	292.41	304.849	-12.4393		47.32	275.793	300.776	1.94664		47.32	182.24	176.646	5.59446
47.34	309.76	304.817	4.94316		47.34	275.793	294.296	6.80727		47.34	162.44	173.363	-10.9226
47.36	313.29	304.785	8.5055		47.36	258.72	290.413	-4.36604		47.36	165.69	171.094	-5.40414
47.38	309.76	304.752	5.00773		47.38	265.484	289.468	1.9228		47.38	199.29	169.881	29.4089
47.4	324	304.72	19.2798		47.4	255.371	290.916	-7.5061		47.4	192.41	169.104	23.3064
47.42	306.25	304.688	1.56183		47.42	232.538	294.402	-28.9571		47.42	165.69	168.803	-3.11317
47.44	316.84	304.656	12.1837		47.44	252.044	299.848	-16.9499		47.44	182.24	168.952	13.2884
47.46	306.25	304.625	1.62548		47.46	272.335	307.18	-5.70871		47.46	168.96	169.535	-0.57522
47.48	342.25	304.593	37.6571		47.48	293.411	315.313	5.57937		47.48	185.61	170.446	15.1637
47.5	289	304.561	-15.5613		47.5	279.273	320.408	-9.90589		47.5	156	171.263	-15.2633
47.52	306.25	304.53	1.72008		47.52	258.72	317.385	-24.5949		47.52	165.69	171.238	-5.54842
47.54	334.89	304.499	30.3914		47.54	255.371	308.071	-20.3719		47.54	182.24	170.215	12.0253
47.56	313.29	304.467	8.82259		47.56	289.844	300.774	13.5402		47.56	152.81	169.073	-16.2627
47.58	320.41	304.436	15.9737		47.58	255.371	298.183	-12.9559		47.58	175.56	168.484	7.0756
47.6	316.84	304.405	12.4346		47.6	293.411	298.748	18.0032		47.6	202.76	168.547	34.2132
47.62	345.96	304.375	41.5855		47.62	279.273	300.076	5.34295		47.62	182.24	168.84	13.3997
47.64	268.96	304.344	-35.3838		47.64	279.273	299.005	6.14643		47.64	192.41	168.98	23.4297
47.66	324	304.313	19.6868		47.66	272.335	293.99	4.18378		47.66	175.56	168.767	6.79346
47.68	299.29	304.283	-4.99265		47.68	262.091	288.158	0.10641		47.68	140.25	168.492	-28.2416
47.7	289	304.252	-15.2523		47.7	265.484	284.253	5.83449		47.7	165.69	168.522	-2.83188
47.72	299.29	304.222	-4.93197		47.72	268.898	282.403	10.0386		47.72	178.89	169.023	9.86727
47.74	306.25	304.192	2.05819		47.74	255.371	282.117	-0.90698		47.74	192.41	170.113	22.297
47.76	299.29	304.162	-4.87175		47.76	262.091	283.107	3.89467		47.76	175.56	172.027	3.53324
47.78	313.29	304.132	9.15819		47.78	272.335	285.24	10.746		47.78	131.04	175.158	-44.1177
47.8	320.41	304.102	16.308		47.8	304.244	288.513	34.6162		47.8	178.89	179.898	-1.00818
47.82	299.29	304.072	-4.78226		47.82	279.273	292.917	10.7122		47.82	195.84	186.13	9.70998
47.84	302.76	304.043	-1.28266		47.84	282.775	297.902	9.86251		47.84	192.41	192.34	0.07041
47.86	338.56	304.013	34.5468		47.86	289.844	301.254	13.1806		47.86	189	195.217	-6.21671
47.88	313.29	303.984	9.30621		47.88	268.898	299.803	-3.01153		47.88	189	192.711	-3.71056
47.9	289	303.955	-14.9545		47.9	275.793	294.016	7.01702		47.9	199.29	187.432	11.8578
47.92	306.25	303.925	2.32462		47.92	272.335	289.217	7.76305		47.92	168.96	183.657	-14.6966
47.94	313.29	303.896	9.39367		47.94	265.484	287.335	3.52262		47.94	185.61	182.429	3.18071
47.96	306.25	303.867	2.38259		47.96	262.091	287.456	0.63273		47.96	199.29	182.974	16.3161
47.98	313.29	303.839	9.45142		47.98	272.335	288.148	8.56526		47.98	165.69	183.327	-17.6366
48	313.29	303.81	9.48012		48	279.273	287.514	14.7645		48	195.84	181.659	14.1809
48.02	309.76	303.781	5.97872		48.02	272.335	284.484	11.3129		48.02	199.29	177.96	21.3298
48.04	309.76	303.753	6.0072		48.04	268.898	280.621	11.3749		48.04	175.56	174.118	1.44196
48.06	349.69	303.724	45.9656		48.06	279.273	277.793	22.055		48.06	159.21	171.362	-12.1523
48.08	313.29	303.696	9.59383		48.08	272.335	276.323	17.4335		48.08	185.61	169.604	16.006
48.1	306.25	303.668	2.58197		48.1	272.335	275.604	17.973		48.1	168.96	168.451	0.50936
48.12	256	303.64	-47.64		48.12	248.738	274.956	-1.00837		48.12	182.24	167.665	14.5751
48.14	345.96	303.612	42.3479		48.14	235.735	274.55	-11.4312		48.14	182.24	167.122	15.1182
48.16	309.76	303.584	6.17577		48.16	282.775	274.297	27.5665		48.16	172.25	166.593	5.65734
48.18	320.41	303.557	16.8535		48.18	268.898	274.149	16.2291		48.18	172.25	166.402	5.84827
48.2	306.25	303.529	2.72106		48.2	272.335	274.079	19.1169		48.2	175.56	166.277	9.28284
48.22	285.61	303.501	-17.8915		48.22	258.72	274.068	7.89285		48.22	162.44	166.218	-3.77798
48.24	292.41	303.474	-11.0641		48.24	272.335	274.106	19.0964		48.24	172.25	166.171	6.07933
48.26	306.25	303.447	2.80319		48.26	258.72	274.183	7.80668		48.26	168.96	166.25	2.71021
48.28	324	303.42	20.5803		48.28	252.044	274.293	2.21617		48.28	162.44	166.344	-3.9041
48.3	289	303.393	-14.3926		48.3	258.72	274.454	7.60369		48.3	162.44	166.471	-4.03089
48.32	316.84	303.366	13.4743		48.32	242.193	274.667	-6.19089		48.32	175.56	166.631	8.92918
48.34	292.41	303.339	-10.9288		48.34	232.538	274.921	-14.3466		48.34	168.96	166.828	2.13161
48.36	289	303.312	-14.3121		48.36	279.273	275.219	23.986		48.36	152.81	167.075	-14.2645
48.38	289	303.286	-14.2855		48.38	282.775	275.564	26.6163		48.38	175.56	167.378	8.1823
48.4	302.76	303.259	-0.499003		48.4	282.775	275.96	26.3187		48.4	149.64	167.675	-18.035
48.42	272.25	303.233	-30.9826		48.42	282.775	276.416	25.9771		48.42	162.44	168.001	-5.56095
48.44	306.25	303.206	3.04366		48.44	252.044	276.938	0.2327		48.44	199.29	168.385	30.9051
48.46	302.76	303.18	-0.420155		48.46	268.898	277.533	13.6916		48.46	168.96	168.821	0.13925
48.48	309.76	303.154	6.60591		48.48	258.72	278.233	4.76946		48.48	172.25	169.315	2.93513
48.5	306.25	303.128	3.12186		48.5	248.738	279.022	-4.05759		48.5	172.25	169.878	2.37244
48.52	302.76	303.102	-0.342283		48.52	286.298	279.974	26.2157		48.52	189	170.524	18.4762
48.54	306.25	303.077	3.17345		48.54	286.298	281.099	25.3717		48.54	162.44	171.273	-8.83348
48.56	309.76	303.051	6.70909		48.56	268.898	282.418	10.0278		48.56	172.25	172.138	0.11196
48.58	265.69	303.025	-37.3354		48.58	265.484	283.896	6.10215		48.58	182.24	173.114	9.12597
48.6	292.41	303	-10.59		48.6	286.298	285.645	21.9624		48.6	175.56	174.25	1.30954
48.62	331.24	302.975	28.2653		48.62	262.091	287.733	0.42544		48.62	159.21	175.584	-16.3737
48.64	306.25	302.949	3.30054		48.64	262.091	290.267	-1.47499		48.64	185.61	177.16	8.44991
48.66	316.84	302.924	13.9156		48.66	275.793	293.392	7.48478		48.66	199.29	179.055	20.2349
48.68	306.25	302.899	3.35062		48.68	300.611	297.288	25.0379		48.68	213.29	181.339	31.951
48.7	299.29	302.874	-3.58449		48.7	282.775	302.238	6.6106		48.7	209.76	184.161	25.5994
48.72	289	302.85	-13.8497		48.72	330.284	308.676	40.9771		48.72	195.84	187.68	8.1598
48.74	331.24	302.825	28.4149		48.74	330.284	317.297	34.5115		48.74	199.29	192.15	7.13974
48.76	275.56	302.8	-27.2405		48.76	373.364	329.266	61.0753		48.76	209.76	197.948	11.8116
48.78	295.84	302.776	-6.93604		48.78	385.571	346.605	58.1425		48.78	227.61	205.659	21.9508
48.8	334.89	302.752	32.1383		48.8	381.48	372.642	35.2397		48.8	288.09	216.215	71.8752
48.82	324	302.727	21.2726		48.82	402.153	411.758	22.9575		48.82	276.36	231.153	45.2069
48.84	306.25	302.703	3.5467		48.84	419.084	467.793	-5.1009		48.84	284.16	253.093	31.0667
48.86	306.25	302.679	3.57073		48.86	537.644	543.614	35.8451		48.86	345.21	286.48	58.7296
48.88	259.21	302.655	-43.4454		48.88	607.593	642.431	19.4408		48.88	392.84	338.128	54.7123
48.9	299.29	302.632	-3.34152		48.9	760.32	765.749	52.9519		48.9	429	414.784	14.2161
48.92	278.89	302.608	-23.7178		48.92	898.571	900.627	65.8505		48.92	525	512.172	12.8285
48.94	265.69	302.584	-36.8942		48.94	1021.48	994.217	97.0609		48.94	576	596.221	-20.2214
48.96	282.24	302.561	-20.3207		48.96	981.818	965.343	85.9926		48.96	623.61	605.134	18.4761
48.98	306.25	302.537	3.7127		48.98	789.393	825.122	32.4074		48.98	500.25	534.647	-34.3974
49	302.76	302.514	0.24601		49	628.364	706.003	-11.102		49	442.89	455.011	-12.121
49.02	309.76	302.491	7.2692		49.02	577.091	659.197	-18.2979		49.02	410.76	411.852	-1.09233
49.04	292.41	302.468	-10.0577		49.04	602.455	663.308	-0.45627		49.04	375.24	406.41	-31.1695
49.06	316.84	302.445	14.3953		49.06	617.935	684.636	-3.6811		49.06	392.84	421.957	-29.1172
49.08	302.76	302.422	0.338146		49.08	617.935	677.126	1.95145		49.08	419.84	430.014	-10.1741
49.1	285.61	302.399	-16.7891		49.1	552.273	607.157	0.25748		49.1	345.21	404.969	-59.7593
49.12	306.25	302.376	3.87358		49.12	423.371	507.915	-31.6553		49.12	300	352.538	-52.5383
49.14	295.84	302.354	-6.51386		49.14	369.338	432.352	-19.5597		49.14	257.21	300.698	-43.4877
49.16	292.41	302.331	-9.92139		49.16	349.538	385.824	-0.99888		49.16	249.69	263.229	-13.5394
49.18	278.89	302.309	-23.419		49.18	297	357.724	-23.2677		49.18	202.76	238.689	-35.9292
49.2	285.61	302.287	-16.6768		49.2	297	340.388	-10.2662		49.2	206.25	222.744	-16.4942
49.22	285.61	302.265	-16.6546		49.22	311.575	329.758	9.73036		49.22	206.25	212.288	-6.03796
49.24	299.29	302.243	-2.95256		49.24	300.611	323.864	5.1063		49.24	172.25	205.472	-33.2221
49.26	299.29	302.221	-2.93062		49.26	282.775	322.036	-8.23766		49.26	182.24	201.288	-19.0482
49.28	285.61	302.199	-16.5888		49.28	268.898	324.409	-21.4658		49.28	202.76	199.276	3.48423
49.3	285.61	302.177	-16.5671		49.3	293.411	331.317	-6.42403		49.3	175.56	199.401	-23.8412
49.32	313.29	302.155	11.1346		49.32	307.898	343.068	-3.28504		49.32	175.56	202.072	-26.5124
49.34	299.29	302.134	-2.84386		49.34	334.091	360.126	5.53013		49.34	213.29	208.216	5.07425
49.36	313.29	302.112	11.1776		49.36	369.338	382.996	17.4573		49.36	231.24	219.089	12.1509
49.38	299.29	302.091	-2.80109		49.38	381.48	410.308	6.99036		49.38	245.96	234.937	11.0225
49.4	320.41	302.07	18.3401		49.4	402.153	433.264	6.82765		49.4	280.25	252.028	28.2225
49.42	327.61	302.049	25.5613		49.42	414.818	433.156	17.3583		49.42	272.49	260.963	11.5274
49.44	295.84	302.028	-6.18771		49.44	365.335	405.193	-2.494		49.44	231.24	254.368	-23.1281
49.46	309.76	302.007	7.75323		49.46	322.735	376.043	-15.7763		49.46	249.69	238.241	11.4491
49.48	309.76	301.986	7.77406		49.48	330.284	361.24	1.55395		49.48	245.96	224.722	21.2376
49.5	327.61	301.965	25.6448		49.5	353.455	358.877	22.442		49.5	199.29	218.871	-19.5808
49.52	299.29	301.945	-2.6546		49.52	337.92	362.682	6.7728		49.52	199.29	219.44	-20.15
49.54	306.25	301.924	4.32592		49.54	349.538	363.363	15.8468		49.54	245.96	222.12	23.8398
49.56	320.41	301.904	18.5063		49.56	341.771	351.385	18.4224		49.56	216.84	220.807	-3.96673
49.58	327.61	301.883	25.7267		49.58	289.844	330.294	-8.59922		49.58	206.25	212.507	-6.25743
49.6	306.25	301.863	4.38689		49.6	297	311.864	11.1268		49.6	185.61	201.141	-15.5311
49.62	324	301.843	22.157		49.62	272.335	299.65	-0.06155		49.62	178.89	191.515	-12.6246
49.64	313.29	301.823	11.467		49.64	282.775	291.998	14.2906		49.64	159.21	184.812	-25.6018
49.66	306.25	301.803	4.44695		49.66	262.091	287.044	0.94237		49.66	162.44	180.341	-17.9013
49.68	327.61	301.783	25.8268		49.68	265.484	283.67	6.27125		49.68	172.25	177.309	-5.05913
49.7	285.61	301.764	-16.1535		49.7	262.091	281.268	5.27407		49.7	156	175.191	-19.1912
49.72	342.25	301.744	40.5061		49.72	258.72	279.496	3.82211		49.72	168.96	173.659	-4.69899
49.74	285.61	301.724	-16.1144		49.74	226.211	278.156	-21.9931		49.74	149.64	172.5	-22.8601
49.76	313.29	301.705	11.5851		49.76	272.335	277.129	16.8296		49.76	189	171.623	17.3772
49.78	316.84	301.686	15.1544		49.78	279.273	276.338	23.1463		49.78	165.69	170.951	-5.26069
49.8	295.84	301.666	-5.82637		49.8	242.193	275.738	-6.99464		49.8	178.89	170.435	8.45482
49.82	302.76	301.647	1.11277		49.82	262.091	275.3	9.74998		49.82	162.44	170.047	-7.60672
49.84	292.41	301.628	-9.2182		49.84	252.044	275.01	1.67858		49.84	143.36	169.767	-26.4066
49.86	282.24	301.609	-19.3693		49.86	265.484	274.865	12.8749		49.86	159.21	169.585	-10.3745
49.88	285.61	301.59	-15.9805		49.88	275.793	274.876	21.3717		49.88	195.84	169.497	26.3432
49.9	299.29	301.572	-2.28169		49.9	248.738	275.068	-1.09213		49.9	156	169.506	-13.5062
49.92	262.44	301.553	-39.1131		49.92	262.091	275.493	9.60525		49.92	192.41	169.623	22.7868
49.94	292.41	301.535	-9.12452		49.94	252.044	276.234	0.76063		49.94	159.21	169.867	-10.6574
[truncated: 2,002 more rows]

## Sheet: Figure 2f
Energy(keV)	Intensity (kCounts)
-0.2	0
-0.19	0
-0.18	0
-0.17	0
-0.16	0
-0.15	0
-0.14	0
-0.13	0
-0.12	0
-0.11	0
-0.1	0
-0.09	0
-0.08	0
-0.07	0.001
-0.06	0.005
-0.05	0.03
-0.04	0.117
-0.03	0.463
-0.02	1.447
-0.01	3.446
0	5.875
0.01	8.285
0.02	9.32
0.03	8.297
0.04	5.596
0.05	2.714
0.06	0.965
0.07	0.279
0.08	0.111
0.09	0.071
0.1	0.064
0.11	0.08
0.12	0.093
0.13	0.094
0.14	0.086
0.15	0.082
0.16	0.082
0.17	0.096
0.18	0.095
0.19	0.102
0.2	0.124
0.21	0.158
0.22	0.242
0.23	0.428
0.24	0.823
0.25	1.441
0.26	1.979
0.27	2.352
0.28	2.113
0.29	1.611
0.3	1.006
0.31	0.496
0.32	0.209
0.33	0.088
0.34	0.07
0.35	0.055
0.36	0.049
0.37	0.054
0.38	0.059
0.39	0.063
0.4	0.059
0.41	0.064
0.42	0.077
0.43	0.091
0.44	0.091
0.45	0.105
0.46	0.166
0.47	0.271
0.48	0.463
0.49	0.766
0.5	1.211
0.51	1.621
0.52	1.795
0.53	1.788
0.54	1.432
0.55	0.958
0.56	0.577
0.57	0.356
0.58	0.249
0.59	0.218
0.6	0.218
0.61	0.21
0.62	0.191
0.63	0.177
0.64	0.162
0.65	0.158
0.66	0.173
0.67	0.219
0.68	0.241
0.69	0.278
0.7	0.286
0.71	0.29
0.72	0.292
0.73	0.332
0.74	0.413
0.75	0.537
0.76	0.681
0.77	0.778
0.78	0.833
0.79	0.797
0.8	0.654
0.81	0.517
0.82	0.359
0.83	0.252
0.84	0.169
0.85	0.137
0.86	0.136
0.87	0.128
0.88	0.147
0.89	0.205
0.9	0.308
0.91	0.385
0.92	0.449
0.93	0.504
0.94	0.482
0.95	0.42
0.96	0.351
0.97	0.276
0.98	0.204
0.99	0.17
1	0.142
1.01	0.1
1.02	0.094
1.03	0.107
1.04	0.115
1.05	0.111
1.06	0.095
1.07	0.088
1.08	0.082
1.09	0.073
1.1	0.079
1.11	0.093
1.12	0.091
1.13	0.088
1.14	0.091
1.15	0.082
1.16	0.078
1.17	0.075
1.18	0.077
1.19	0.084
1.2	0.079
1.21	0.084
1.22	0.086
1.23	0.071
1.24	0.07
1.25	0.097
1.26	0.092
1.27	0.087
1.28	0.091
1.29	0.093
1.3	0.108
1.31	0.105
1.32	0.102
1.33	0.09
1.34	0.091
1.35	0.088
1.36	0.081
1.37	0.091
1.38	0.104
1.39	0.094
1.4	0.097
1.41	0.092
1.42	0.102
1.43	0.103
1.44	0.099
1.45	0.092
1.46	0.092
1.47	0.1
1.48	0.102
1.49	0.113
1.5	0.106
1.51	0.093
1.52	0.105
1.53	0.115
1.54	0.135
1.55	0.139
1.56	0.162
1.57	0.178
1.58	0.167
1.59	0.166
1.6	0.168
1.61	0.176
1.62	0.166
1.63	0.15
1.64	0.145
1.65	0.138
1.66	0.142
1.67	0.142
1.68	0.14
1.69	0.138
1.7	0.14
1.71	0.164
1.72	0.202
1.73	0.254
1.74	0.333
1.75	0.491
1.76	0.761
1.77	1.041
1.78	1.348
1.79	1.713
1.8	1.912
1.81	2.05
1.82	2.081
1.83	1.941
1.84	1.735
1.85	1.508
1.86	1.335
1.87	1.174
1.88	1.039
1.89	0.919
1.9	0.746
1.91	0.595
1.92	0.473
1.93	0.36
1.94	0.29
1.95	0.254
1.96	0.217
1.97	0.169
1.98	0.139
1.99	0.133
2	0.114
2.01	0.104
2.02	0.106
2.03	0.108
2.04	0.105
2.05	0.094
2.06	0.101
2.07	0.104
2.08	0.112
2.09	0.126
2.1	0.129
2.11	0.124
2.12	0.142
2.13	0.131
2.14	0.127
2.15	0.139
2.16	0.152
2.17	0.147
2.18	0.134
2.19	0.131
2.2	0.136
2.21	0.136
2.22	0.123
2.23	0.121
2.24	0.115
2.25	0.094
2.26	0.098
2.27	0.1
2.28	0.08
2.29	0.078
2.3	0.082
2.31	0.087
2.32	0.083
2.33	0.084
2.34	0.105
2.35	0.101
2.36	0.088
2.37	0.084
2.38	0.09
2.39	0.078
2.4	0.083
2.41	0.088
2.42	0.09
2.43	0.085
2.44	0.091
2.45	0.094
2.46	0.092
2.47	0.088
2.48	0.077
2.49	0.082
2.5	0.084
2.51	0.088
2.52	0.084
2.53	0.072
2.54	0.083
2.55	0.089
2.56	0.086
2.57	0.082
2.58	0.075
2.59	0.087
2.6	0.098
2.61	0.077
2.62	0.087
2.63	0.093
2.64	0.088
2.65	0.094
2.66	0.082
2.67	0.083
2.68	0.092
2.69	0.098
2.7	0.096
2.71	0.09
2.72	0.086
2.73	0.092
2.74	0.091
2.75	0.093
2.76	0.087
2.77	0.088
2.78	0.082
2.79	0.085
2.8	0.084
2.81	0.073
2.82	0.072
2.83	0.078
2.84	0.072
2.85	0.071
2.86	0.068
2.87	0.065
2.88	0.077
2.89	0.082
2.9	0.082
2.91	0.073
2.92	0.067
2.93	0.068
2.94	0.074
2.95	0.076
2.96	0.069
2.97	0.072
2.98	0.079
2.99	0.079
3	0.072
3.01	0.075
3.02	0.083
3.03	0.086
3.04	0.081
3.05	0.079
3.06	0.083
3.07	0.09
3.08	0.096
3.09	0.087
3.1	0.082
3.11	0.087
3.12	0.082
3.13	0.082
3.14	0.091
3.15	0.084
3.16	0.075
3.17	0.076
3.18	0.073
3.19	0.078
3.2	0.079
3.21	0.075
3.22	0.068
3.23	0.063
3.24	0.065
3.25	0.07
3.26	0.067
3.27	0.074
3.28	0.079
3.29	0.073
3.3	0.072
3.31	0.071
3.32	0.075
3.33	0.075
3.34	0.07
3.35	0.081
3.36	0.082
3.37	0.071
3.38	0.068
3.39	0.079
3.4	0.079
3.41	0.076
3.42	0.073
3.43	0.075
3.44	0.08
3.45	0.077
3.46	0.07
3.47	0.07
3.48	0.07
3.49	0.07
3.5	0.074
3.51	0.072
3.52	0.067
3.53	0.074
3.54	0.079
3.55	0.063
3.56	0.063
3.57	0.069
3.58	0.066
3.59	0.069
3.6	0.074
3.61	0.07
3.62	0.064
3.63	0.063
3.64	0.066
3.65	0.063
3.66	0.064
3.67	0.08
3.68	0.079
3.69	0.074
3.7	0.066
3.71	0.064
3.72	0.065
3.73	0.066
3.74	0.067
3.75	0.066
3.76	0.067
3.77	0.069
3.78	0.079
3.79	0.074
3.8	0.064
3.81	0.068
3.82	0.069
3.83	0.069
3.84	0.064
3.85	0.071
3.86	0.077
3.87	0.083
3.88	0.083
3.89	0.081
3.9	0.101
3.91	0.11
3.92	0.13
3.93	0.145
3.94	0.137
3.95	0.136
3.96	0.146
3.97	0.147
3.98	0.145
3.99	0.137
4	0.127
4.01	0.116
4.02	0.097
4.03	0.099
4.04	0.094
4.05	0.077
4.06	0.075
4.07	0.07
4.08	0.064
4.09	0.068
4.1	0.066
4.11	0.059
4.12	0.06
4.13	0.066
4.14	0.062
4.15	0.06
4.16	0.063
4.17	0.069
4.18	0.072
4.19	0.065
4.2	0.062
4.21	0.062
4.22	0.067
4.23	0.069
4.24	0.077
4.25	0.077
4.26	0.072
4.27	0.08
4.28	0.079
4.29	0.084
4.3	0.098
4.31	0.104
4.32	0.117
4.33	0.127
4.34	0.145
4.35	0.181
4.36	0.233
4.37	0.329
4.38	0.442
4.39	0.586
4.4	0.768
4.41	0.968
4.42	1.204
4.43	1.439
4.44	1.644
4.45	1.827
4.46	1.941
4.47	1.96
4.48	1.941
4.49	1.793
4.5	1.551
4.51	1.366
4.52	1.153
4.53	0.904
4.54	0.709
4.55	0.536
4.56	0.383
4.57	0.275
4.58	0.189
4.59	0.138
4.6	0.114
4.61	0.09
4.62	0.072
4.63	0.076
4.64	0.087
4.65	0.076
4.66	0.061
4.67	0.073
4.68	0.083
4.69	0.084
4.7	0.089
4.71	0.102
4.72	0.142
4.73	0.198
4.74	0.235
4.75	0.289
4.76	0.377
4.77	0.486
4.78	0.59
4.79	0.689
4.8	0.824
4.81	0.951
4.82	1.015
4.83	1.007
4.84	1.042
4.85	1.037
4.86	0.921
4.87	0.859
4.88	0.796
4.89	0.677
4.9	0.612
4.91	0.539
4.92	0.455
4.93	0.402
4.94	0.339
4.95	0.304
4.96	0.255
4.97	0.238
4.98	0.224
4.99	0.178
5	0.135
5.01	0.132
5.02	0.141
5.03	0.131
5.04	0.119
5.05	0.118
5.06	0.121
5.07	0.137
5.08	0.164
5.09	0.187
5.1	0.222
5.11	0.245
5.12	0.274
5.13	0.322
5.14	0.349
5.15	0.372
5.16	0.369
5.17	0.369
5.18	0.364
5.19	0.326
5.2	0.288
5.21	0.259
5.22	0.226
5.23	0.182
5.24	0.152
5.25	0.145
5.26	0.125
5.27	0.092
5.28	0.077
5.29	0.072
5.3	0.073
5.31	0.073
5.32	0.077
5.33	0.076
5.34	0.077
5.35	0.085
5.36	0.085
5.37	0.098
5.38	0.114
5.39	0.123
5.4	0.129
5.41	0.138
5.42	0.152
5.43	0.135
5.44	0.133
5.45	0.142
5.46	0.136
5.47	0.144
5.48	0.163
5.49	0.164
5.5	0.166
5.51	0.185
5.52	0.185
5.53	0.173
5.54	0.166
5.55	0.174
5.56	0.171
5.57	0.168
5.58	0.145
5.59	0.122
5.6	0.12
5.61	0.102
5.62	0.09
5.63	0.079
5.64	0.072
5.65	0.067
5.66	0.057
5.67	0.061
5.68	0.072
5.69	0.074
5.7	0.057
5.71	0.057
5.72	0.076
5.73	0.083
5.74	0.083
5.75	0.083
5.76	0.106
5.77	0.112
5.78	0.106
5.79	0.099
5.8	0.104
5.81	0.107
5.82	0.101
5.83	0.111
5.84	0.112
5.85	0.094
5.86	0.085
5.87	0.087
5.88	0.087
5.89	0.075
5.9	0.068
5.91	0.083
5.92	0.086
5.93	0.08
5.94	0.082
5.95	0.078
5.96	0.07
5.97	0.069
5.98	0.072
5.99	0.078
6	0.068
6.01	0.056
6.02	0.065
6.03	0.059
6.04	0.048
6.05	0.049
6.06	0.053
6.07	0.058
6.08	0.046
6.09	0.044
6.1	0.047
6.11	0.045
6.12	0.049
6.13	0.056
6.14	0.047
6.15	0.05
6.16	0.046
6.17	0.045
6.18	0.047
6.19	0.051
6.2	0.048
6.21	0.05
6.22	0.066
6.23	0.057
6.24	0.06
6.25	0.074
6.26	0.08
6.27	0.102
6.28	0.116
6.29	0.138
6.3	0.174
6.31	0.198
6.32	0.234
6.33	0.296
6.34	0.354
6.35	0.394
6.36	0.427
6.37	0.486
6.38	0.52
6.39	0.535
6.4	0.529
6.41	0.521
6.42	0.518
6.43	0.46
6.44	0.389
6.45	0.339
6.46	0.3
6.47	0.263
6.48	0.22
6.49	0.182
6.5	0.149
6.51	0.123
6.52	0.094
6.53	0.077
6.54	0.073
6.55	0.058
6.56	0.056
6.57	0.062
6.58	0.059
6.59	0.048
6.6	0.051
6.61	0.058
6.62	0.055
6.63	0.057
6.64	0.049
6.65	0.043
6.66	0.05
6.67	0.056
6.68	0.056
6.69	0.051
6.7	0.06
6.71	0.057
6.72	0.056
6.73	0.063
6.74	0.071
6.75	0.083
6.76	0.101
6.77	0.123
6.78	0.142
6.79	0.182
6.8	0.261
6.81	0.328
6.82	0.405
6.83	0.564
6.84	0.711
6.85	0.895
6.86	1.12
6.87	1.279
6.88	1.462
6.89	1.67
6.9	1.907
6.91	2.046
6.92	2.042
6.93	1.983
6.94	1.967
6.95	1.853
6.96	1.647
6.97	1.508
6.98	1.336
6.99	1.096
7	0.899
7.01	0.701
7.02	0.575
7.03	0.471
7.04	0.37
7.05	0.292
7.06	0.228
7.07	0.191
7.08	0.153
7.09	0.141
7.1	0.111
7.11	0.099
7.12	0.094
7.13	0.087
7.14	0.075
7.15	0.061
7.16	0.058
7.17	0.056
7.18	0.057
7.19	0.058
7.2	0.05
7.21	0.054
7.22	0.06
7.23	0.053
7.24	0.045
7.25	0.049
7.26	0.05
7.27	0.047
7.28	0.046
7.29	0.054
7.3	0.054
7.31	0.054
7.32	0.052
7.33	0.055
7.34	0.067
7.35	0.049
7.36	0.032
7.37	0.039
7.38	0.039
7.39	0.051
7.4	0.055
7.41	0.055
7.42	0.046
7.43	0.056
7.44	0.052
7.45	0.058
7.46	0.061
7.47	0.064
7.48	0.066
7.49	0.074
7.5	0.073
7.51	0.073
7.52	0.077
7.53	0.098
7.54	0.11
7.55	0.134
7.56	0.152
7.57	0.151
7.58	0.191
7.59	0.237
7.6	0.248
7.61	0.266
7.62	0.309
7.63	0.315
7.64	0.313
7.65	0.325
7.66	0.317
7.67	0.298
7.68	0.258
7.69	0.247
7.7	0.246
7.71	0.188
7.72	0.155
7.73	0.15
7.74	0.123
7.75	0.103
7.76	0.091
7.77	0.089
7.78	0.088
7.79	0.074
7.8	0.079
7.81	0.076
7.82	0.066
7.83	0.079
7.84	0.087
7.85	0.113
7.86	0.134
7.87	0.166
7.88	0.237
7.89	0.332
7.9	0.397
7.91	0.534
7.92	0.738
7.93	0.996
7.94	1.276
7.95	1.556
7.96	1.912
7.97	2.381
7.98	2.783
7.99	3.113
8	3.582
8.01	3.886
8.02	4.156
8.03	4.268
8.04	4.27
8.05	4.2
8.06	3.996
8.07	3.768
8.08	3.338
8.09	3.004
8.1	2.583
8.11	2.159
8.12	1.732
8.13	1.366
8.14	1.109
8.15	0.852
8.16	0.686
8.17	0.498
8.18	0.358
8.19	0.275
8.2	0.204
8.21	0.143
8.22	0.102
8.23	0.087
8.24	0.079
8.25	0.058
8.26	0.064
8.27	0.05
8.28	0.059
8.29	0.064
8.3	0.05
8.31	0.058
8.32	0.054
8.33	0.057
8.34	0.054
8.35	0.05
8.36	0.054
8.37	0.052
8.38	0.044
8.39	0.054
8.4	0.059
8.41	0.054
8.42	0.062
8.43	0.061
8.44	0.044
8.45	0.042
8.46	0.053
8.47	0.061
8.48	0.054
8.49	0.059
8.5	0.058
8.51	0.055
8.52	0.07
8.53	0.051
8.54	0.072
8.55	0.051
8.56	0.051
8.57	0.047
8.58	0.053
8.59	0.056
8.6	0.059
8.61	0.062
8.62	0.057
8.63	0.056
8.64	0.05
8.65	0.07
8.66	0.069
8.67	0.05
8.68	0.05
8.69	0.056
8.7	0.063
8.71	0.073
8.72	0.079
8.73	0.077
8.74	0.089
8.75	0.106
8.76	0.13
8.77	0.155
8.78	0.185
8.79	0.229
8.8	0.246
8.81	0.297
8.82	0.366
8.83	0.402
8.84	0.51
8.85	0.558
8.86	0.59
8.87	0.62
8.88	0.645
8.89	0.69
8.9	0.691
8.91	0.669
8.92	0.661
8.93	0.65
8.94	0.546
8.95	0.503
8.96	0.455
8.97	0.388
8.98	0.32
8.99	0.264
9	0.207
9.01	0.194
9.02	0.148
9.03	0.133
9.04	0.106
9.05	0.088
9.06	0.074
9.07	0.056
9.08	0.052
9.09	0.035
9.1	0.034
9.11	0.03
9.12	0.03
9.13	0.034
9.14	0.035
9.15	0.036
9.16	0.033
9.17	0.033
9.18	0.039
9.19	0.028
9.2	0.027
9.21	0.03
9.22	0.022
9.23	0.033
9.24	0.039
9.25	0.037
9.26	0.026
9.27	0.036
9.28	0.031
9.29	0.032
9.3	0.028
9.31	0.034
9.32	0.032
9.33	0.032
9.34	0.029
9.35	0.036
9.36	0.04
9.37	0.033
9.38	0.037
9.39	0.029
9.4	0.028
9.41	0.026
9.42	0.026
9.43	0.032
9.44	0.03
9.45	0.029
9.46	0.031
9.47	0.029
9.48	0.035
9.49	0.034
9.5	0.031
9.51	0.028
9.52	0.031
9.53	0.025
9.54	0.034
9.55	0.036
9.56	0.038
9.57	0.035
9.58	0.044
9.59	0.043
9.6	0.047
9.61	0.044
9.62	0.058
9.63	0.069
9.64	0.065
9.65	0.062
9.66	0.084
9.67	0.082
9.68	0.084
9.69	0.087
9.7	0.075
9.71	0.066
9.72	0.074
9.73	0.078
9.74	0.072
9.75	0.074
9.76	0.063
9.77	0.068
9.78	0.062
9.79	0.046
9.8	0.049
9.81	0.044
9.82	0.038
9.83	0.042
9.84	0.045
9.85	0.033
9.86	0.033
9.87	0.036
9.88	0.035
9.89	0.029
9.9	0.028
9.91	0.034
9.92	0.033
9.93	0.032
9.94	0.032
9.95	0.035
9.96	0.034
9.97	0.025
9.98	0.029
9.99	0.028
10	0.025
10.01	0.027
10.02	0.023
10.03	0.026
10.04	0.031
10.05	0.028
10.06	0.029
10.07	0.03
10.08	0.033
10.09	0.028
10.1	0.023
10.11	0.028
10.12	0.032
10.13	0.024
10.14	0.024
10.15	0.036
10.16	0.025
10.17	0.033
10.18	0.027
10.19	0.033
10.2	0.024
10.21	0.022
10.22	0.025
10.23	0.026
10.24	0.024
10.25	0.027
10.26	0.034
10.27	0.026
10.28	0.027
10.29	0.025
10.3	0.026
10.31	0.026
10.32	0.041
10.33	0.032
10.34	0.029
10.35	0.029
10.36	0.027
10.37	0.029
10.38	0.032
10.39	0.027
10.4	0.027
10.41	0.033
10.42	0.039
10.43	0.032
10.44	0.028
10.45	0.02
10.46	0.019
10.47	0.023
10.48	0.027
10.49	0.032
10.5	0.033
10.51	0.025
10.52	0.026
10.53	0.025
10.54	0.024
10.55	0.031
10.56	0.022
10.57	0.03
10.58	0.028
10.59	0.02
10.6	0.027
10.61	0.026
10.62	0.03
10.63	0.027
10.64	0.034
10.65	0.024
10.66	0.033
10.67	0.03
10.68	0.023
10.69	0.02
10.7	0.031
10.71	0.027
10.72	0.021
10.73	0.02
10.74	0.026
10.75	0.022
10.76	0.035
10.77	0.037
10.78	0.028
10.79	0.035
10.8	0.029
10.81	0.023
10.82	0.027
10.83	0.029
10.84	0.02
10.85	0.03
10.86	0.029
10.87	0.024
10.88	0.022
10.89	0.025
10.9	0.034
10.91	0.033
10.92	0.034
10.93	0.027
10.94	0.019
10.95	0.032
10.96	0.028
10.97	0.024
10.98	0.028
10.99	0.031
11	0.031
11.01	0.027
11.02	0.03
11.03	0.031
11.04	0.027
11.05	0.034
11.06	0.023
11.07	0.03
11.08	0.025
11.09	0.028
11.1	0.029
11.11	0.032
11.12	0.032
11.13	0.028
11.14	0.035
11.15	0.037
11.16	0.028
11.17	0.034
11.18	0.025
11.19	0.028
11.2	0.03
11.21	0.019
11.22	0.023
11.23	0.028
11.24	0.024
11.25	0.028
11.26	0.023
11.27	0.025
11.28	0.033
11.29	0.027
11.3	0.028
11.31	0.031
11.32	0.049
11.33	0.043
11.34	0.043
11.35	0.033
11.36	0.043
11.37	0.05
11.38	0.04
11.39	0.055
11.4	0.058
11.41	0.052
11.42	0.036
11.43	0.051
11.44	0.056
11.45	0.052
11.46	0.049
11.47	0.046
11.48	0.049
11.49	0.052
11.5	0.056
11.51	0.049
11.52	0.035
11.53	0.038
11.54	0.046
11.55	0.047
11.56	0.033
11.57	0.051
11.58	0.037
11.59	0.035
11.6	0.057
11.61	0.034
11.62	0.042
11.63	0.035
11.64	0.042
11.65	0.032
11.66	0.039
11.67	0.024
11.68	0.032
11.69	0.032
11.7	0.025
11.71	0.035
11.72	0.036
11.73	0.023
11.74	0.025
11.75	0.02
11.76	0.029
11.77	0.029
11.78	0.033
11.79	0.025
11.8	0.028
11.81	0.023
11.82	0.026
11.83	0.024
11.84	0.026
11.85	0.034
11.86	0.025
11.87	0.016
11.88	0.018
11.89	0.027
11.9	0.024
11.91	0.027
11.92	0.029
11.93	0.023
11.94	0.026
11.95	0.024
11.96	0.028
11.97	0.023
11.98	0.025
11.99	0.024
12	0.027
12.01	0.015
12.02	0.031
12.03	0.031
12.04	0.033
12.05	0.02
12.06	0.022
12.07	0.023
12.08	0.023
12.09	0.032
12.1	0.023
12.11	0.02
12.12	0.022
12.13	0.019
12.14	0.025
12.15	0.023
12.16	0.03
12.17	0.023
12.18	0.04
12.19	0.029
12.2	0.019
12.21	0.024
12.22	0.022
12.23	0.021
12.24	0.029
12.25	0.024
12.26	0.025
12.27	0.024
12.28	0.024
12.29	0.02
12.3	0.021
12.31	0.024
12.32	0.024
12.33	0.024
12.34	0.017
12.35	0.026
12.36	0.028
12.37	0.023
12.38	0.02
12.39	0.021
12.4	0.024
12.41	0.026
12.42	0.029
12.43	0.015
12.44	0.028
12.45	0.026
12.46	0.03
12.47	0.021
12.48	0.023
12.49	0.031
12.5	0.026
12.51	0.031
12.52	0.029
12.53	0.021
12.54	0.026
12.55	0.02
12.56	0.028
12.57	0.021
12.58	0.024
12.59	0.018
12.6	0.019
12.61	0.024
12.62	0.018
12.63	0.026
12.64	0.025
12.65	0.015
12.66	0.024
12.67	0.032
12.68	0.021
12.69	0.019
12.7	0.023
12.71	0.025
12.72	0.023
12.73	0.027
12.74	0.023
12.75	0.014
12.76	0.024
12.77	0.024
12.78	0.022
12.79	0.026
12.8	0.024
12.81	0.032
12.82	0.023
12.83	0.012
12.84	0.023
12.85	0.023
12.86	0.025
12.87	0.019
12.88	0.02
12.89	0.025
12.9	0.034
12.91	0.02
12.92	0.027
12.93	0.024
12.94	0.018
12.95	0.028
12.96	0.026
12.97	0.03
12.98	0.024
12.99	0.014
13	0.026
13.01	0.016
13.02	0.026
13.03	0.03
13.04	0.013
13.05	0.013
13.06	0.024
13.07	0.015
13.08	0.03
13.09	0.027
13.1	0.015
13.11	0.016
13.12	0.032
13.13	0.016
13.14	0.018
13.15	0.025
13.16	0.027
13.17	0.022
13.18	0.022
13.19	0.02
13.2	0.023
13.21	0.024
13.22	0.02
13.23	0.03
13.24	0.029
13.25	0.017
13.26	0.022
13.27	0.034
13.28	0.021
13.29	0.019
13.3	0.018
13.31	0.024
13.32	0.029
13.33	0.035
13.34	0.023
13.35	0.028
13.36	0.025
13.37	0.022
13.38	0.027
13.39	0.016
13.4	0.017
13.41	0.025
13.42	0.033
13.43	0.023
13.44	0.023
13.45	0.02
13.46	0.025
13.47	0.022
13.48	0.019
13.49	0.017
13.5	0.015
13.51	0.024
13.52	0.025
13.53	0.023
13.54	0.016
13.55	0.033
13.56	0.021
13.57	0.017
13.58	0.014
13.59	0.025
13.6	0.021
13.61	0.02
13.62	0.033
13.63	0.026
13.64	0.026
13.65	0.017
13.66	0.021
13.67	0.028
13.68	0.02
13.69	0.027
13.7	0.035
13.71	0.022
13.72	0.019
13.73	0.035
13.74	0.034
13.75	0.026
13.76	0.026
13.77	0.022
13.78	0.029
13.79	0.022
13.8	0.021
13.81	0.034
13.82	0.022
13.83	0.027
13.84	0.013
13.85	0.032
13.86	0.034
13.87	0.032
13.88	0.033
13.89	0.052
13.9	0.058
13.91	0.068
13.92	0.068
13.93	0.077
13.94	0.094
13.95	0.12
13.96	0.128
13.97	0.155
13.98	0.178
13.99	0.229
14	0.269
14.01	0.32
14.02	0.341
14.03	0.384
14.04	0.427
14.05	0.499
14.06	0.539
14.07	0.595
14.08	0.688
14.09	0.673
14.1	0.683
14.11	0.718
14.12	0.736
14.13	0.689
14.14	0.679
14.15	0.689
14.16	0.685
14.17	0.622
14.18	0.576
14.19	0.532
14.2	0.486
14.21	0.48
14.22	0.398
14.23	0.345
14.24	0.304
14.25	0.25
14.26	0.226
14.27	0.177
14.28	0.151
14.29	0.108
14.3	0.104
14.31	0.077
14.32	0.073
14.33	0.059
14.34	0.052
14.35	0.052
14.36	0.041
14.37	0.028
14.38	0.031
14.39	0.033
14.4	0.023
14.41	0.018
14.42	0.028
14.43	0.025
14.44	0.023
14.45	0.019
14.46	0.018
14.47	0.022
14.48	0.015
14.49	0.017
14.5	0.017
14.51	0.021
14.52	0.016
14.53	0.019
14.54	0.022
14.55	0.02
14.56	0.02
14.57	0.016
14.58	0.019
14.59	0.016
14.6	0.023
14.61	0.02
14.62	0.012
14.63	0.014
14.64	0.017
14.65	0.013
14.66	0.016
14.67	0.02
14.68	0.012
14.69	0.019
14.7	0.019
14.71	0.018
14.72	0.016
14.73	0.019
14.74	0.016
14.75	0.02
14.76	0.02
14.77	0.017
14.78	0.019
14.79	0.015
14.8	0.019
14.81	0.017
14.82	0.018
14.83	0.023
14.84	0.021
14.85	0.022
14.86	0.02
14.87	0.026
14.88	0.021
14.89	0.021
14.9	0.02
14.91	0.019
14.92	0.021
14.93	0.025
14.94	0.02
14.95	0.022
14.96	0.023
14.97	0.021
14.98	0.021
14.99	0.024
15	0.027
15.01	0.019
15.02	0.024
15.03	0.024
15.04	0.024
15.05	0.02
15.06	0.023
15.07	0.018
15.08	0.016
15.09	0.019
15.1	0.017
15.11	0.017
15.12	0.017
15.13	0.02
15.14	0.022
15.15	0.019
15.16	0.021
15.17	0.016
15.18	0.021
15.19	0.02
15.2	0.027
15.21	0.017
15.22	0.025
15.23	0.016
15.24	0.018
15.25	0.018
15.26	0.015
15.27	0.016
15.28	0.019
15.29	0.021
15.3	0.011
15.31	0.015
15.32	0.014
15.33	0.018
15.34	0.012
15.35	0.017
15.36	0.015
15.37	0.023
15.38	0.013
15.39	0.013
15.4	0.021
15.41	0.02
15.42	0.023
15.43	0.017
15.44	0.019
15.45	0.018
15.46	0.018
15.47	0.015
15.48	0.016
15.49	0.015
15.5	0.017
15.51	0.019
15.52	0.017
15.53	0.019
15.54	0.016
15.55	0.014
15.56	0.016
15.57	0.014
15.58	0.021
15.59	0.021
15.6	0.02
15.61	0.02
15.62	0.027
15.63	0.027
15.64	0.038
15.65	0.037
15.66	0.044
15.67	0.033
15.68	0.044
15.69	0.036
15.7	0.054
15.71	0.055
15.72	0.072
15.73	0.091
15.74	0.109
15.75	0.097
15.76	0.099
15.77	0.112
15.78	0.111
15.79	0.124
15.8	0.112
15.81	0.1
15.82	0.098
15.83	0.119
15.84	0.108
15.85	0.092
15.86	0.107
15.87	0.103
15.88	0.092
15.89	0.079
15.9	0.078
15.91	0.075
15.92	0.056
15.93	0.058
15.94	0.05
15.95	0.053
15.96	0.044
15.97	0.04
15.98	0.045
15.99	0.039
16	0.039
16.01	0.035
16.02	0.028
16.03	0.039
16.04	0.035
16.05	0.031
16.06	0.036
16.07	0.04
16.08	0.035
16.09	0.03
16.1	0.023
16.11	0.034
16.12	0.028
16.13	0.027
16.14	0.03
16.15	0.021
16.16	0.031
16.17	0.025
16.18	0.019
16.19	0.013
16.2	0.019
16.21	0.02
16.22	0.022
16.23	0.019
16.24	0.014
16.25	0.014
16.26	0.012
16.27	0.014
16.28	0.012
16.29	0.014
16.3	0.019
16.31	0.022
16.32	0.022
16.33	0.018
16.34	0.012
16.35	0.012
16.36	0.01
16.37	0.01
16.38	0.013
16.39	0.013
16.4	0.015
16.41	0.018
16.42	0.017
16.43	0.013
16.44	0.014
16.45	0.017
16.46	0.011
16.47	0.013
16.48	0.01
16.49	0.013
16.5	0.015
16.51	0.016
16.52	0.015
16.53	0.012
16.54	0.012
16.55	0.013
16.56	0.008
16.57	0.015
16.58	0.013
16.59	0.013
16.6	0.017
16.61	0.016
16.62	0.012
16.63	0.015
16.64	0.014
16.65	0.016
16.66	0.009
16.67	0.013
16.68	0.016
16.69	0.014
16.7	0.013
16.71	0.016
16.72	0.015
16.73	0.008
16.74	0.011
16.75	0.013
16.76	0.011
16.77	0.011
16.78	0.016
16.79	0.013
16.8	0.012
16.81	0.014
16.82	0.014
16.83	0.01
16.84	0.007
16.85	0.016
16.86	0.017
16.87	0.012
16.88	0.011
16.89	0.014
16.9	0.013
16.91	0.013
16.92	0.009
16.93	0.01
16.94	0.01
16.95	0.013
16.96	0.015
16.97	0.014
16.98	0.015
16.99	0.01
17	0.013
17.01	0.016
17.02	0.012
17.03	0.015
17.04	0.017
17.05	0.014
17.06	0.012
17.07	0.014
17.08	0.012
17.09	0.015
17.1	0.02
17.11	0.011
17.12	0.009
17.13	0.009
17.14	0.011
17.15	0.008
17.16	0.014
17.17	0.014
17.18	0.01
17.19	0.007
17.2	0.011
17.21	0.017
17.22	0.014
17.23	0.01
17.24	0.011
17.25	0.008
17.26	0.008
17.27	0.01
17.28	0.015
17.29	0.012
17.3	0.009
17.31	0.009
17.32	0.008
17.33	0.012
17.34	0.014
17.35	0.016
17.36	0.013
17.37	0.011
17.38	0.012
17.39	0.007
17.4	0.008
17.41	0.013
17.42	0.012
17.43	0.011
17.44	0.013
17.45	0.014
17.46	0.013
17.47	0.01
17.48	0.013
17.49	0.011
17.5	0.01
17.51	0.01
17.52	0.014
17.53	0.012
17.54	0.01
17.55	0.012
17.56	0.011
17.57	0.009
17.58	0.012
17.59	0.011
17.6	0.009
17.61	0.015
17.62	0.013
17.63	0.011
17.64	0.013
17.65	0.014
17.66	0.013
17.67	0.008
17.68	0.011
17.69	0.014
17.7	0.012
17.71	0.015
17.72	0.007
17.73	0.009
17.74	0.009
17.75	0.009
17.76	0.009
17.77	0.012
17.78	0.01
17.79	0.011
17.8	0.017
17.81	0.016
17.82	0.016
17.83	0.014
17.84	0.013
17.85	0.012
17.86	0.014
17.87	0.013
17.88	0.012
17.89	0.011
17.9	0.011
17.91	0.009
17.92	0.013
17.93	0.014
17.94	0.01
17.95	0.009
17.96	0.01
17.97	0.014
17.98	0.013
17.99	0.007
18	0.008
18.01	0.008
18.02	0.011
18.03	0.012
18.04	0.013
18.05	0.01
18.06	0.011
18.07	0.01
18.08	0.007
18.09	0.009
18.1	0.009
18.11	0.01
18.12	0.015
18.13	0.014
18.14	0.013
18.15	0.01
18.16	0.008
18.17	0.01
18.18	0.011
18.19	0.007
18.2	0.009
18.21	0.01
18.22	0.014
18.23	0.011
18.24	0.014
18.25	0.013
18.26	0.014
18.27	0.012
18.28	0.01
18.29	0.01
18.3	0.007
18.31	0.01
18.32	0.011
18.33	0.014
18.34	0.011
18.35	0.012
18.36	0.013
18.37	0.009
18.38	0.01
18.39	0.014
18.4	0.015
18.41	0.01
18.42	0.01
18.43	0.011
18.44	0.011
18.45	0.01
18.46	0.008
18.47	0.012
18.48	0.013
18.49	0.011
18.5	0.012
18.51	0.011
18.52	0.011
18.53	0.008
18.54	0.01
18.55	0.012
18.56	0.013
18.57	0.01
18.58	0.009
18.59	0.008
18.6	0.013
18.61	0.012
18.62	0.01
18.63	0.011
18.64	0.01
18.65	0.007
18.66	0.011
18.67	0.013
18.68	0.009
18.69	0.01
18.7	0.013
18.71	0.008
18.72	0.006
18.73	0.01
18.74	0.013
18.75	0.01
18.76	0.01
18.77	0.009
18.78	0.007
18.79	0.008
18.8	0.009
18.81	0.013
18.82	0.013
18.83	0.012
18.84	0.012
18.85	0.013
18.86	0.011
18.87	0.014
18.88	0.014
18.89	0.008
18.9	0.009
18.91	0.01
18.92	0.007
18.93	0.007
18.94	0.008
18.95	0.01
18.96	0.009
18.97	0.006
18.98	0.008
18.99	0.013
19	0.015
19.01	0.012
19.02	0.016
19.03	0.013
19.04	0.009
19.05	0.013
19.06	0.01
19.07	0.012
19.08	0.012
19.09	0.01
19.1	0.008
19.11	0.005
19.12	0.01
19.13	0.009
19.14	0.01
19.15	0.014
19.16	0.012
19.17	0.006
19.18	0.008
19.19	0.012
19.2	0.014
19.21	0.015
19.22	0.014
19.23	0.012
19.24	0.009
19.25	0.009
19.26	0.009
19.27	0.01
19.28	0.014
19.29	0.009
19.3	0.005
19.31	0.008
19.32	0.012
19.33	0.009
19.34	0.007
19.35	0.007
19.36	0.008
19.37	0.012
19.38	0.009
19.39	0.009
19.4	0.008
19.41	0.013
19.42	0.009
19.43	0.007
19.44	0.01
19.45	0.01
19.46	0.008
19.47	0.007
19.48	0.009
19.49	0.007
19.5	0.008
19.51	0.007
19.52	0.009
19.53	0.012
19.54	0.008
19.55	0.005
19.56	0.007
19.57	0.008
19.58	0.01
19.59	0.008
19.6	0.006
19.61	0.008
19.62	0.01
19.63	0.008
19.64	0.01
19.65	0.01
19.66	0.01
19.67	0.013
19.68	0.011
19.69	0.008
19.7	0.006
19.71	0.008
19.72	0.009
19.73	0.007
19.74	0.005
19.75	0.008
19.76	0.008
19.77	0.006
19.78	0.007
[truncated: 2,097 more rows]

## Sheet: Figure 2g
C-BSCF		C/H-BSCF		H-BSCF
Raman shift cm-1	Intensity (a. u.)	Raman shift cm-1	Intensity (a. u.)	Raman shift cm-1	Intensity (a. u.)
100.131	112.059	101.118	287.04	101.191	341.975
101.967	110.362	102.952	272.739	103.026	352.056
103.8	107.246	104.787	271.857	104.862	348.188
105.635	101.731	106.622	267.539	106.694	353.589
107.47	109.018	108.454	277.119	108.529	346.143
109.302	109.454	110.288	275.553	110.361	344.617
111.136	112.367	112.122	268.47	112.195	347.181
112.968	106.499	113.954	264.158	114.028	360.126
114.801	105.6	115.787	266.183	115.859	352.943
116.634	102.8	117.617	247.978	117.692	354.304
118.464	109.378	119.45	258.983	119.524	354.933
120.297	106.588	121.282	256.584	121.354	349.191
122.126	99.2711	123.111	244.503	123.186	352.548
123.958	96.7811	124.943	254.099	125.015	362.036
125.789	97.6511	126.771	244.898	126.846	354.769
127.618	98.4521	128.602	239.146	128.674	359.23
129.448	99.6921	130.43	244.207	130.505	362.866
131.276	91.5801	132.26	247.089	132.332	363.109
133.106	93.7131	134.087	246.929	134.162	361.446
134.933	90.4421	135.917	245.247	135.991	363.387
136.762	93.4811	137.743	238.367	137.818	352.269
138.589	95.5601	139.572	231.052	139.646	351.064
140.417	98.6531	141.4	234.032	141.472	346.009
142.243	97.9631	143.225	234.843	143.3	347.566
144.07	88.6931	145.053	236.904	145.125	348.47
145.895	89.0741	146.878	228.644	146.952	340.77
147.722	89.9431	148.704	227.018	148.776	341.354
149.547	88.4181	150.529	229.139	150.603	346.253
151.373	87.3838	152.352	231.868	152.427	342.202
153.196	85.8968	154.178	233.518	154.252	350.404
155.022	88.2758	156.001	228.952	156.075	342.533
156.845	89.2661	157.826	225.628	157.9	341.907
158.669	89.3421	159.648	220.36	159.722	338.457
160.492	84.6507	161.472	228.634	161.544	336.818
162.316	90.0281	163.294	223.37	163.368	333.002
164.137	89.1561	165.118	222.661	165.19	334.551
165.958	88.258	166.939	215.27	167.013	330.66
167.781	83.0135	168.759	222.272	168.833	325.667
169.602	88.3391	170.582	217.733	170.656	317.422
171.424	91.2651	172.401	216.369	172.475	322.526
173.244	86.9718	174.223	215.274	174.295	318.955
175.063	83.6207	176.042	211.231	176.116	316.787
176.884	72.0514	177.861	218.358	177.935	311.312
178.703	81.6123	179.682	218.45	179.756	311.551
180.523	77.1795	181.5	210.392	181.574	308.857
182.341	76.5646	183.32	203.454	183.392	311.888
184.159	80.2425	185.137	218.036	185.211	297.67
185.978	79.116	186.954	204.18	187.028	314.642
187.795	78.4604	188.773	211.225	188.845	306.877
189.612	82.5563	190.589	202.532	190.663	300.914
191.43	75.7038	192.405	206.116	192.479	302.45
193.246	87.3726	194.223	200.344	194.295	307.198
195.061	77.7321	196.038	203.17	196.112	306.3
196.878	77.6105	197.853	207.212	197.927	300.15
198.693	77.0605	199.67	186.698	199.742	298.308
200.508	76.0749	201.484	197.681	201.558	300.041
202.324	74.639	203.298	202.174	203.372	306.034
204.137	81.6988	205.112	200.722	205.185	298.935
205.951	80.7338	206.927	197.558	206.998	297.489
207.766	79.2902	208.74	200.042	208.813	297.806
209.578	82.0878	210.552	199.991	210.626	300.603
211.391	71.7028	212.366	201.389	212.438	300.241
213.203	75.9469	214.178	191.531	214.252	297.792
215.016	69.3789	215.989	198.69	216.063	297.494
216.828	76.5014	217.8	198.528	217.874	295.797
218.638	75.6174	219.613	200.913	219.685	296.93
220.449	74.2526	221.424	194.49	221.497	294.505
222.261	77.1231	223.234	191.432	223.307	298.439
224.071	69.5859	225.043	190.903	225.117	297.045
225.881	72.4364	226.852	186.959	226.926	297.415
227.69	79.0639	228.663	183.281	228.735	302.383
229.498	75.7538	230.472	194.033	230.546	295.277
231.309	75.7314	232.28	194.81	232.354	298.066
233.117	72.8509	234.088	188.462	234.162	297.994
234.925	73.2627	235.896	194.281	235.969	291.899
236.732	81.2207	237.705	185.114	237.776	298.197
238.539	70.7981	239.512	188.419	239.585	288.244
240.346	72.1723	241.318	187.476	241.392	298.432
242.154	73.5334	243.124	201.452	243.198	294.809
243.96	74.8581	244.93	192.186	245.003	295.724
245.766	67.681	246.735	180.052	246.809	297.291
247.571	74.5613	248.54	191.81	248.614	296.724
249.376	71.118	250.347	191.488	250.419	296.877
251.18	73.7831	252.152	186.757	252.225	290.772
252.984	75.5483	253.956	191.35	254.029	291.375
254.79	63.3633	255.759	187.05	255.833	291.663
256.594	72.6463	257.562	186.693	257.636	295.809
258.397	67.4877	259.365	188.573	259.439	288.776
260.2	67.9168	261.168	186.816	261.241	295.709
262.002	68.3444	262.97	187.581	263.044	290.779
263.804	63.6643	264.772	190.336	264.845	290.41
265.606	71.5657	266.574	188.408	266.647	294.963
267.407	70.6634	268.377	192.419	268.448	288.744
269.208	72.1247	270.178	189.237	270.249	293.736
271.009	75.9472	271.978	189.444	272.049	298.062
272.809	67.1873	273.778	192.736	273.85	296.093
274.609	66.8106	275.578	187.035	275.651	287.793
276.409	68.7585	277.378	193.935	277.451	286.484
278.208	66.4894	279.177	196.07	279.25	288.685
280.007	72.1879	280.975	186.135	281.049	293.365
281.806	67.5914	282.774	196.198	282.847	294.549
283.604	67.219	284.572	198.106	284.645	296.087
285.402	63.0768	286.37	187	286.443	289.845
287.199	60.7897	288.167	182.609	288.24	293.452
288.996	69.7828	289.964	188.638	290.037	289.978
290.793	62.7559	291.76	192.689	291.834	290.032
292.59	62.3246	293.557	192.509	293.63	294.69
294.386	63.3128	295.353	192.891	295.426	292.981
296.182	68.0696	297.148	191.813	297.219	296.551
297.977	64.7753	298.944	193.197	299.014	293.698
299.772	64.7423	300.736	180.336	300.809	287.96
301.567	65.6126	302.531	185.805	302.604	290.32
303.361	65.9892	304.325	192.935	304.398	298.662
305.155	60.7239	306.119	187.664	306.192	291.138
306.949	67.2282	307.912	192.578	307.985	287.522
308.742	61.5297	309.706	195.804	309.779	290.251
310.535	60.5281	311.498	186.06	311.571	290.146
312.328	68.8786	313.291	185.55	313.364	285.443
314.12	61.7413	315.083	188.058	315.156	290.877
315.91	62.5362	316.875	189.099	316.948	291.361
317.702	65.1706	318.666	180.892	318.737	289.382
319.493	62.6737	320.455	185.818	320.528	295.423
321.284	64.3709	322.246	184.091	322.319	290.346
323.074	58.2161	324.036	180.218	324.109	291.227
324.865	65.0579	325.826	181.145	325.899	290.075
326.655	65.913	327.616	178.806	327.689	290.693
328.444	59.4016	329.405	178.708	329.478	288.208
330.231	57.0531	331.194	183.58	331.265	292.291
332.02	55.621	332.981	174.047	333.054	291.862
333.809	69.8468	334.769	178.343	334.842	289.363
335.597	61.0427	336.557	172.458	336.63	294.144
337.384	57.7981	338.345	184.331	338.417	290.693
339.17	63.3397	340.132	179.18	340.203	291.793
340.957	58.7956	341.917	177.698	341.99	291.562
342.744	61.1893	343.703	180.409	343.776	292.742
344.53	58.5175	345.49	177.023	345.562	290.108
346.316	51.6677	347.275	183.59	347.348	290.569
348.1	57.2849	349.059	181.229	349.132	290.307
349.885	59.6499	350.844	182.72	350.917	294.539
351.67	58.2971	352.629	185.863	352.702	287.637
353.455	57.4035	354.413	181.778	354.486	287.342
355.237	59.7614	356.195	173.803	356.268	293.67
357.021	59.8067	357.979	178.644	358.052	297.57
358.805	61.709	359.763	175.942	359.835	294.492
360.588	51.05	361.546	178.766	361.618	295.211
362.369	64.0655	363.327	178.732	363.399	301.111
364.151	61.2475	365.109	176.124	365.181	290.591
365.934	58.8716	366.891	182.667	366.964	293.284
367.714	62.9819	368.671	184.459	368.743	295.968
369.495	58.7439	370.452	179.586	370.525	299.346
371.276	57.2947	372.233	180.831	372.306	295.431
373.055	53.0694	374.012	180.942	374.084	300.869
374.836	57.6182	375.792	179.066	375.865	303.838
376.616	57.5203	377.572	180.741	377.645	298.811
378.394	55.1003	379.35	185.413	379.422	294.122
380.173	57.7369	381.129	182.343	381.201	298.403
381.952	62.2024	382.908	183.155	382.98	298.212
383.729	55.2091	384.685	189.216	384.757	297.357
385.508	56.9434	386.463	183.767	386.535	300.98
387.286	55.9416	388.241	183.285	388.313	295.018
389.061	55.8623	390.016	187.747	390.089	298.659
390.839	55.3332	391.794	183.467	391.866	292.05
392.614	56.1798	393.568	181.132	393.641	292.299
394.391	56.5807	395.345	179.104	395.417	295.297
396.167	56.0845	397.121	179.021	397.194	294.903
397.941	55.6025	398.895	179.246	398.967	294.19
399.717	57.4078	400.671	180.87	400.743	289.75
401.49	57.8653	402.444	175.99	402.516	287.724
403.265	55.6135	404.219	173.885	404.291	292.551
405.038	57.0211	405.991	172.102	406.063	291.272
406.812	55.7203	407.765	173.374	407.837	293.785
408.584	58.0853	409.537	167.849	409.609	289.145
410.358	56.3653	411.311	170.85	411.383	286.918
412.131	57.8599	413.082	165.381	413.156	291.923
413.902	59.3771	414.854	170.669	414.927	283.89
415.675	57.6999	416.625	173.801	416.699	282.742
417.445	52.8007	418.397	170.876	418.469	289.554
419.217	56.6548	420.167	156.559	420.241	291.196
420.987	56.357	421.938	168.298	422.01	286.228
422.758	53.7296	423.707	170.316	423.781	284.361
424.527	58.5229	425.478	164.51	425.55	287.016
426.295	54.0141	427.246	169.315	427.318	285.835
428.066	52.7559	429.016	165.168	429.088	282.897
429.833	57.108	430.784	167.179	430.856	284.51
431.603	53.9664	432.553	164.939	432.625	287.514
433.37	60.1877	434.32	160.088	434.392	284.138
435.139	51.3395	436.089	166.435	436.161	286.696
436.906	57.4983	437.855	162.81	437.927	281.429
438.674	56.5615	439.621	158.262	439.695	287.055
440.44	54.6536	441.389	167.777	441.461	288.056
442.205	64.013	443.154	161.732	443.226	291.851
443.972	52.2009	444.921	159.049	444.993	282.59
445.737	57.7622	446.686	170.689	446.758	285.989
447.504	51.5767	448.45	158.376	448.524	286.191
449.268	54.2839	450.216	167.104	450.288	286.72
451.031	47.1608	451.98	161.221	452.052	288.984
452.797	54.0436	453.745	167.647	453.817	287.741
454.56	59.5011	455.508	160.933	455.58	288.589
456.323	56.1078	457.271	172.315	457.343	288.027
458.087	56.422	459.035	167.777	459.107	287.787
459.849	62.7234	460.797	162.936	460.869	286.477
461.611	58.8293	462.559	169.404	462.63	294.466
463.375	57.2422	464.322	168.938	464.394	289.325
465.136	62.5388	466.083	163.279	466.154	289.031
466.896	55.939	467.843	166.726	467.915	289.11
468.659	53.9512	469.606	172.389	469.677	286.488
470.419	58.3594	471.365	176.704	471.437	292.421
472.179	57.3166	473.125	167.153	473.197	293.588
473.94	54.4755	474.884	177.217	474.958	288.992
475.699	58.8934	476.645	177.238	476.717	288.497
477.458	57.8902	478.404	178.654	478.475	291.076
479.216	55.1026	480.162	179.844	480.233	290.298
480.976	57.3015	481.92	178.113	481.993	290.569
482.734	54.1121	483.679	184.549	483.751	287.495
484.491	62.6634	485.436	175.09	485.508	293.921
486.248	55.9194	487.193	177.058	487.265	294.988
488.007	58.6721	488.95	174.505	489.023	295.093
489.763	59.6562	490.708	177.44	490.779	294.568
491.519	57.0547	492.464	176.102	492.535	291.367
493.275	62.6246	494.219	181.341	494.291	293.29
495.032	60.5181	495.974	176.006	496.046	291.496
496.787	55.2322	497.729	184.084	497.803	294.846
498.542	58.1499	499.486	189.497	499.557	294.807
500.296	55.1447	501.24	178.734	501.311	297.189
502.05	57.1789	502.994	179.504	503.065	288.207
503.804	59.6862	504.747	175.844	504.818	295.428
505.559	58.0478	506.5	184.917	506.574	292.968
507.312	59.6367	508.253	186.515	508.326	293.966
509.065	51.4766	510.007	173.601	510.079	296.011
510.817	57.706	511.76	182.715	511.831	297.361
512.569	60.6955	513.511	187.935	513.583	294.498
514.321	59.0097	515.263	181.901	515.334	298.637
516.072	65.2815	517.014	190.465	517.085	290.435
517.825	63.0983	518.765	180.941	518.836	296.653
519.576	54.2885	520.515	179.259	520.589	291.188
521.326	60.0612	522.265	182.053	522.339	295.592
523.076	62.0451	524.015	183.659	524.088	294.648
524.826	57.3835	525.767	184.639	525.838	299.698
526.575	53.1652	527.516	182.16	527.587	299.749
528.324	56.5032	529.264	180.211	529.336	298.354
530.073	58.4088	531.013	179.37	531.084	297.651
531.821	59.8276	532.761	187.585	532.832	295.501
533.569	55.0712	534.509	189.488	534.58	298.286
535.316	52.1852	536.256	189.32	536.327	303.496
537.064	62.0326	538.003	189.624	538.074	300.486
538.811	59.0758	539.75	184.472	539.821	300.613
540.557	58.4556	541.496	181.825	541.568	300.704
542.303	57.351	543.242	188.169	543.314	303.591
544.049	52.964	544.988	185.486	545.059	300.489
545.795	60.2767	546.734	182.799	546.805	299.141
547.54	56.3551	548.479	186.235	548.55	298.824
549.285	64.9853	550.224	184.031	550.295	305.78
551.03	57.7893	551.968	191.22	552.039	307.454
552.774	61.7014	553.712	186.438	553.783	311.166
554.518	57.2999	555.456	190.783	555.527	306.937
556.262	59.3542	557.199	189.921	557.27	311.685
558.005	61.8715	558.942	191.859	559.013	314.05
559.748	54.8288	560.685	193.29	560.756	312.342
561.49	55.5641	562.427	198.007	562.498	311.001
563.233	61.2859	564.17	201.067	564.24	313.737
564.975	57.0281	565.911	196.781	565.982	312.386
566.716	56.8462	567.651	201.43	567.724	311.377
568.457	56.2198	569.392	194.228	569.465	314.774
570.198	62.3448	571.133	204.605	571.205	321.566
571.939	56.3843	572.873	208.863	572.944	320.68
573.679	58.079	574.613	205.42	574.684	320.863
575.417	61.1367	576.353	205.255	576.424	325.772
577.157	60.1858	578.092	201.901	578.163	324.665
578.896	58.7968	579.831	204.186	579.902	330.93
580.635	60.9849	581.568	207.573	581.641	336.882
582.374	55.6135	583.307	212.902	583.379	346.898
584.112	58.297	585.045	205.492	585.117	345.964
585.85	57.897	586.782	217.454	586.853	333.061
587.585	61.995	588.52	213.706	588.591	345.327
589.323	57.1841	590.257	222.086	590.328	346.256
591.06	55.5081	591.992	219.762	592.064	347.548
592.796	56.0781	593.728	223.377	593.801	350.541
594.533	61.5996	595.464	222.957	595.535	348.145
596.266	59.4812	597.2	235.23	597.271	351.473
598.002	57.7952	598.935	233.944	599.006	347.322
599.737	55.6318	600.669	239.361	600.741	346.495
601.472	59.3197	602.403	233.585	602.476	344.257
603.207	64.3531	604.138	242.974	604.208	345.045
604.939	58.9703	605.872	235.53	605.943	340.065
606.673	60.3884	607.604	239.003	607.676	330.685
608.407	58.648	609.337	245.795	609.41	334.935
610.14	60.0922	611.07	250.693	611.141	333.055
611.871	61.5293	612.803	247.068	612.874	331.467
613.604	59.7524	614.534	244.678	614.606	329.116
615.336	60.662	616.266	241.599	616.338	333.501
617.068	59.7102	617.997	237.592	618.068	322.468
618.798	62.8215	619.729	233.265	619.799	317.555
620.529	56.3872	621.458	232.492	621.531	316.398
622.26	55.8686	623.189	234.753	623.259	319.008
623.989	67.5981	624.919	224.28	624.99	315.184
625.719	65.7381	626.648	229.854	626.72	314.425
627.449	53.4688	628.377	228.328	628.448	312.628
629.177	62.4503	630.107	227.278	630.177	313.164
630.906	62.3563	631.834	217.768	631.907	310.95
632.635	65.848	633.563	225.273	633.633	308.383
634.362	59.8705	635.291	213.605	635.362	305.829
636.09	62.9093	637.018	218.991	637.09	306.678
637.818	63.2668	638.745	219.036	638.816	310.921
639.544	66.3312	640.471	211.58	640.543	304.08
641.271	64.0157	642.198	212.174	642.269	305.631
642.996	62.1336	643.925	214.301	643.995	301.768
644.723	59.7765	645.65	214.449	645.722	299.535
646.45	62.2982	647.376	215.858	647.446	303.281
648.174	59.4556	649.1	204.196	649.172	304.676
649.899	61.5182	650.825	213.403	650.896	306.112
651.623	54.7548	652.551	206.252	652.621	301.322
653.348	60.4529	654.273	208.294	654.346	301.94
655.07	58.6754	655.998	205.409	656.068	297.979
656.795	56.487	657.72	199.916	657.793	300.023
658.519	62.7198	659.444	200.792	659.514	302.063
660.241	67.1757	661.166	211.209	661.238	297.107
661.964	62.3162	662.889	204.334	662.959	299.124
663.685	61.0044	664.61	207.067	664.682	295.511
665.408	63.7054	666.333	201.107	666.403	289.282
667.129	58.9038	668.053	196.034	668.125	299.092
668.851	57.6846	669.775	201.714	669.845	293.626
670.571	56.9335	671.494	198.1	671.567	292.517
672.292	60.6577	673.216	197.169	673.286	293.424
674.011	61.7133	674.935	203.754	675.007	290.297
675.732	59.1797	676.655	193.649	676.726	290.855
677.451	55.2829	678.374	190.52	678.446	290.064
679.169	56.3268	680.094	200.113	680.164	282.514
680.889	58.2883	681.811	189.981	681.883	279.017
682.606	62.5366	683.529	192.074	683.601	280.62
684.325	56.3836	685.248	195.021	685.318	288.38
686.042	58.8497	686.964	189.237	687.036	287.64
687.761	54.9372	688.683	184.498	688.753	287.568
689.477	60.6006	690.399	183.275	690.471	285.415
691.193	59.3982	692.117	177.61	692.187	291.156
692.91	55.8823	693.832	172.458	693.904	289.668
694.626	55.1136	695.547	177.251	695.619	290.598
696.342	57.5783	697.264	174.863	697.334	291.537
698.057	59.1312	698.978	174.959	699.05	280.658
699.771	56.0441	700.692	170.562	700.764	283.295
701.487	46.8799	702.408	163.853	702.478	278.574
703.201	53.0194	704.121	163.478	704.193	282.528
704.914	58.6748	705.835	149.603	705.906	277.702
706.629	54.0492	707.549	161.677	707.619	271.785
708.342	58.256	709.262	159.996	709.334	269.683
710.054	51.717	710.974	152.394	711.046	274.897
711.768	49.3556	712.688	163.2	712.758	274.836
713.48	50.7018	714.399	150.208	714.471	268.465
715.191	50.1666	716.11	153.386	716.182	276.729
716.904	54.7297	717.823	148.461	717.893	271.383
718.615	53.2448	719.534	147.989	719.606	271.261
720.325	50.8347	721.244	143.067	721.316	265.233
722.037	46.576	722.956	145.07	723.026	271.338
723.747	50.6289	724.665	140.116	724.735	271.175
725.456	44.0524	726.375	134.59	726.446	269.95
727.165	45.2992	728.084	137.862	728.155	268.015
728.876	45.1459	729.794	135.038	729.864	267.782
730.585	42.6928	731.502	136.035	731.572	262.058
732.293	52.0896	733.21	131.011	733.282	268.299
734	45.0768	734.918	130.109	734.99	265.329
735.708	47.1728	736.625	130.871	736.697	265.79
737.417	37.0839	738.334	130.319	738.404	263.571
739.124	40.5813	740.041	128.458	740.11	256.322
740.83	43.6279	741.747	121.497	741.819	266.969
742.537	35.891	743.453	123.702	743.525	259.746
744.242	40.7202	745.159	122.121	745.23	264.618
745.95	39.2608	746.866	120.798	746.936	265.776
747.655	39.1416	748.571	125.629	748.641	268.599
749.36	39.0268	750.276	119.521	750.347	259.757
751.065	41.1423	751.98	118.519	752.052	261.279
752.769	35.729	753.684	113.032	753.756	266.138
754.473	39.198	755.388	114.761	755.46	265.041
756.178	36.9315	757.091	118.918	757.163	262.657
757.882	35.5764	758.797	116.233	758.866	263.627
759.584	32.4803	760.499	114.922	760.569	257.344
761.287	38.2392	762.202	115.233	762.271	258.371
762.989	36.4984	763.904	115.557	763.975	264.051
764.691	32.9874	765.606	113.223	765.677	261.439
766.393	36.994	767.307	111.947	767.379	262.474
768.094	34.8053	769.008	106.158	769.08	260.194
769.795	35.2797	770.709	109.427	770.781	257.929
771.496	39.317	772.41	111.138	772.481	260.345
773.197	34.5006	774.11	111.026	774.181	260.13
774.897	32.8029	775.81	112.022	775.881	258.608
776.598	33.3455	777.509	106.895	777.581	254.425
778.298	33.4573	779.209	108.211	779.28	253.259
779.997	32.6814	780.908	110.891	780.979	261.185
781.696	32.8021	782.606	106.833	782.677	252.61
783.394	33.3714	784.305	111.95	784.376	256.844
785.092	33.9382	786.002	105.68	786.074	257.359
786.79	38.577	787.7	105.08	787.771	257.185
788.487	33.2444	789.397	107.734	789.469	254.272
790.185	29.7007	791.094	99.731	791.166	255.777
791.881	34.3403	792.791	101.814	792.862	254.885
793.578	32.145	794.487	103.629	794.559	256.045
795.272	32.2288	796.184	104.079	796.255	255.151
796.968	36.4406	797.879	101.228	797.95	255.975
798.664	35.1564	799.575	106.908	799.646	258.173
800.359	39.3796	801.27	104.844	801.341	257.939
802.054	27.9315	802.964	103.562	803.036	256.288
803.749	28.4278	804.659	103.067	804.73	260.83
805.443	32.5986	806.353	94.2372	806.424	258.085
807.137	36.3001	808.047	102.282	808.116	257.751
808.831	34.4615	809.74	105.065	809.809	259.493
810.524	33.0831	811.432	102.303	811.503	253.96
812.217	33.0839	813.124	100.907	813.195	257.066
813.91	28.9189	814.817	101.697	814.888	258.762
815.6	31.199	816.509	103.283	816.58	258.009
817.292	30.235	818.201	96.8269	818.272	257.926
818.984	28.8019	819.893	97.5413	819.964	260.932
820.675	30.5814	821.584	102.094	821.653	262.193
822.366	30.9711	823.273	95.0648	823.344	252.092
824.057	34.0968	824.963	100.39	825.034	255.389
825.748	33.0863	826.654	98.0061	826.725	254.55
827.436	31.6159	828.344	89.8857	828.415	250.292
829.126	27.875	830.033	97.3363	830.104	255.251
830.815	30.9588	831.723	98.7753	831.792	258.831
832.504	32.2202	833.41	91.8006	833.481	255.276
834.193	28.0554	835.099	94.595	835.169	254.438
835.88	23.9047	836.787	95.1989	836.858	256.288
837.568	27.4053	838.475	95.5092	838.546	256.428
839.256	25.0523	840.161	93.6583	840.232	255.551
840.944	28.0741	841.848	100.128	841.919	251.345
842.629	27.5273	843.535	96.9933	843.606	258.542
844.316	28.7839	845.222	90.7238	845.293	252.426
846.003	30.0591	846.907	97.2913	846.977	252.35
847.689	30.9001	848.593	94.2762	848.664	254.275
849.373	34.8392	850.279	94.7027	850.349	252.193
851.059	26.3638	851.964	94.8335	852.033	252.083
852.744	26.7399	853.648	94.9525	853.718	250.972
854.427	27.9989	855.332	93.5081	855.403	256.163
856.112	27.511	857.017	92.6498	857.088	252.805
857.796	28.3742	858.699	95.0273	858.77	254.128
859.479	27.0655	860.383	92.4386	860.454	252.193
861.162	27.0983	862.067	95.1666	862.138	250.609
862.846	27.5813	863.748	92.6085	863.819	255.317
864.527	29.8327	865.431	94.0176	865.502	250.085
866.21	25.8949	867.114	94.8915	867.185	253.133
867.893	34.3399	868.794	86.9959	868.865	253.195
869.573	25.0798	870.477	92.1201	870.547	249.935
871.255	31.7702	872.156	96.2021	872.227	256.664
872.936	28.2728	873.838	86.4553	873.908	256.766
874.616	32.3412	875.519	87.1276	875.589	255.566
876.297	29.7608	877.198	93.1965	877.268	250.713
877.975	29.4226	878.878	91.2767	878.949	247.878
879.656	28.6484	880.556	91.2483	880.627	251.1
881.336	26.9747	882.236	93.1093	882.307	252.988
883.013	23.0315	883.916	89.8157	883.986	251.825
884.693	26.7447	885.593	90.2874	885.664	254.034
886.37	26.8419	887.272	91.2911	887.342	252.837
888.049	31.4779	888.949	89.2891	889.019	255.04
889.725	32.0338	890.627	88.9178	890.697	250.069
891.403	24.3743	892.303	88.8186	892.373	249.875
893.079	26.2881	893.981	88.1681	894.051	254.489
894.757	27.751	895.656	88.3376	895.726	251.889
896.432	26.9193	897.333	88.5004	897.403	248.924
898.109	31.6058	899.008	92.5216	899.078	248.356
899.784	24.3015	900.684	87.1093	900.755	254.346
901.46	23.8911	902.358	94.9657	902.429	250.958
903.134	25.3137	904.034	90.028	904.104	256.21
904.809	29.4999	905.708	87.8347	905.778	249.639
906.483	26.2711	907.383	88.6824	907.453	250.693
908.158	23.0368	909.056	88.4176	909.126	250.357
909.831	31.3796	910.73	90.3786	910.8	249.676
911.505	27.6823	912.402	87.3344	912.473	251.423
913.177	29.0755	914.076	90.3902	914.147	244.82
914.851	23.5099	915.748	87.3046	915.818	249.311
916.522	26.2663	917.419	88.0752	917.489	252.727
918.193	29.0004	919.092	89.086	919.162	248.826
919.866	30.3247	920.763	84.5291	920.833	252.178
921.537	27.0224	922.435	91.573	922.505	254.812
923.209	25.1056	924.105	92.5171	924.175	250.538
924.879	26.4083	925.775	90.432	925.845	253.159
926.548	27.7064	927.446	88.9054	927.517	253.025
928.22	29.4555	929.116	85.4622	929.186	247.75
929.889	25.2618	930.784	90.4962	930.854	252.054
931.557	24.7207	932.455	86.2171	932.525	247.462
933.228	26.8995	934.123	84.9421	934.193	252.744
934.896	31.7821	935.791	88.5594	935.863	250.54
936.565	25.3506	937.46	88.1094	937.53	252.417
938.233	21.2088	939.128	88.7516	939.198	247.542
939.9	30.1278	940.795	85.6154	940.865	245.044
941.567	27.3364	942.463	89.1962	942.533	249.933
943.235	27.232	944.13	82.5485	944.2	253.436
944.901	25.7792	945.796	86.8808	945.866	253.232
946.567	29.6682	947.463	87.7265	947.533	252.366
948.235	25.559	949.129	87.5271	949.199	249.865
949.9	22.8125	950.794	80.9985	950.864	250.717
951.565	30.2467	952.458	90.4019	952.528	249.939
953.229	29.7365	954.125	88.7023	954.195	252.817
954.896	22.6381	955.789	91.7763	955.859	251.416
956.56	25.6766	957.453	84.579	957.523	251.021
958.223	27.3996	959.116	82.9425	959.186	248.995
959.887	20.7892	960.781	82.6404	960.851	246.986
961.552	25.1616	962.444	81.8275	962.514	244.992
963.215	24.2754	964.107	86.5551	964.177	249.59
964.877	26.9056	965.769	84.7184	965.839	247.951
966.539	22.5257	967.431	86.8456	967.501	249.944
968.201	25.1729	969.093	85.3053	969.165	245.041
969.865	26.9541	970.756	86.1548	970.826	252.01
971.526	23.9138	972.417	80.4293	972.487	250.104
973.187	28.3592	974.078	85.8091	974.148	247.552
974.847	24.0132	975.738	86.1965	975.808	247.987
976.508	25.8438	977.399	85.8049	977.468	250.758
978.167	24.5898	979.058	87.0116	979.13	246.568
979.827	23.7744	980.72	81.2961	980.789	250.013
981.488	26.062	982.379	83.8222	982.449	250.131
983.147	25.687	984.038	81.0162	984.108	248.249
984.806	25.7629	985.696	83.5772	985.766	250.062
986.465	29.8786	987.355	78.9387	987.424	249.572
988.123	27.7658	989.013	82.1285	989.082	246.758
989.781	28.8102	990.67	83.7463	990.74	245.301
991.438	23.9985	992.328	83.4753	992.397	248.585
993.095	25.0378	993.985	86.9907	994.054	246.417
994.752	26.0663	995.641	86.6601	995.713	249.326
996.409	27.993	997.298	82.7314	997.369	249.483
998.065	24.8868	998.954	86.1865	999.025	249.972
999.721	23.1379	1000.61	82.7771	1000.68	248.056
	1002.27	85.7046	1002.34	248.206
	1003.92	88.6433	1003.99	247.316
	1005.58	88.5312	1005.65	250.222
	1007.23	85.0636	1007.3	246.524
	1008.88	81.2895	1008.96	249.756
	1010.54	86.4136	1010.61	245.677
	1012.19	85.6857	1012.26	249.604
	1013.84	79.0698	1013.92	248.635
	1015.5	84.162	1015.57	249.737
	1017.15	79.997	1017.22	250.465
	1018.8	79.1649	1018.87	244.175
	1020.46	80.558	1020.52	247.667
	1022.11	82.5035	1022.18	244.857
	1023.76	77.4488	1023.83	248.336
	1025.41	86.6418	1025.48	242.014
	1027.06	83.2259	1027.13	249.295
	1028.71	82.5729	1028.78	247.116
	1030.36	79.3827	1030.43	247.35
	1032.01	81.1826	1032.08	250.687
	1033.66	81.5788	1033.73	250.536
	1035.31	81.1464	1035.38	245.896
	1036.96	81.2769	1037.03	252.321
	1038.61	78.3858	1038.68	247.369
	1040.25	79.6295	1040.32	244.498
	1041.9	78.3945	1041.97	250.889
	1043.55	80.7144	1043.62	249.036
	1045.2	78.3772	1045.27	250.257
	1046.84	82.0424	1046.91	254.537
	1048.49	78.0832	1048.56	255.063
	1050.14	80.9222	1050.21	252.876
	1051.78	77.7939	1051.85	254.754
	1053.43	77.6447	1053.5	263.705
	1055.07	80.7229	1055.14	264.192
	1056.72	78.4113	1056.79	267.362
	1058.36	80.4003	1058.43	276.883
	1060.01	73.0266	1060.08	281.353
	1061.65	76.365	1061.72	285.481
	1063.29	78.6346	1063.36	287.278
	1064.94	80.1115	1065.01	277.795
	1066.58	78.1493	1066.65	259.408
	1068.22	80.4485	1068.29	248.38
	1069.87	80.111	1069.94	253.939
	1071.51	81.1149	1071.58	249.256
	1073.15	76.8533	1073.22	249.889
	1074.79	76.5874	1074.86	247.575
	1076.43	79.2608	1076.5	252.233
	1078.07	78.7861	1078.14	249.641
	1079.71	79.9117	1079.78	252.355
	1081.35	75.1988	1081.42	248.437
	1082.99	79.4881	1083.06	250.802
	1084.63	79.5215	1084.7	244.195
	1086.27	82.7465	1086.34	244.56
	1087.91	75.6273	1087.98	246.939
	1089.55	77.0434	1089.62	242.696
	1091.19	77.423	1091.26	242.797
	1092.83	74.6083	1092.89	242.908
	1094.46	78.7426	1094.53	250.382
	1096.1	80.47	1096.17	245.131
	1097.74	74.1411	1097.81	244.231
	1099.37	77.4976	1099.44	247.381
	1101.01	78.1941	1101.08	244.494
	1102.65	76.7495	1102.72	247.365
	1104.28	76.9296	1104.35	245.841
	1105.92	75.4593	1105.99	245.994
	1107.55	75.5864	1107.62	248.843
	1109.19	77.592	1109.26	252.009
	1110.82	75.4781	1110.89	245.588
	1112.45	75.2719	1112.53	245.995
	1114.09	73.7052	1114.16	243.33
	1115.72	78.4642	1115.79	244.791
	1117.36	74.1761	1117.42	242.83
	1118.99	72.3546	1119.06	243.618
	1120.62	75.7611	1120.69	245.435
	1122.25	79.4336	1122.32	243.784
	1123.89	77.8298	1123.95	245.56
	1125.52	73.4241	1125.59	246.269
	1127.15	74.7963	1127.22	244.182
	1128.78	74.2119	1128.85	243.115
	1130.41	71.9641	1130.48	244.461
	1132.04	73.866	1132.11	241.325
	1133.67	77.1568	1133.74	244.41
	1135.3	76.0352	1135.37	247.154
	1136.93	77.9386	1137	249.54
	1138.56	74.0265	1138.63	244.663
	1140.19	77.5212	1140.26	247.677
	1141.81	74.1052	1141.89	244.128
	1143.44	75.3426	1143.51	247.426
	1145.07	74.6525	1145.14	245.917
	1146.7	73.4213	1146.77	242.029
	1148.32	73.2871	1148.39	243.946
	1149.95	72.8796	1150.02	243.475
	1151.58	76.5311	1151.65	243.338
	1153.2	72.5879	1153.27	247.246
	1154.83	70.5473	1154.9	246.414
	1156.46	75.2426	1156.53	246.261
	1158.08	74.2916	1158.15	241.09
	1159.71	74.4277	1159.78	243.648
	1161.33	77.5119	1161.4	248.543
	1162.96	72.3235	1163.03	246.091
	1164.58	74.6041	1164.65	243.313
	1166.2	71.2906	1166.27	245.85
	1167.83	69.8347	1167.9	247.37
	1169.45	73.9267	1169.52	245.238
	1171.07	70.8779	1171.14	248.718
	1172.69	72.0664	1172.76	245.621
	1174.32	75.38	1174.39	244.864
	1175.94	72.1698	1176.01	240.872
	1177.56	70.8406	1177.63	245.119
	1179.18	73.2091	1179.25	243.489
	1180.8	71.3805	1180.87	239.233
	1182.42	77.6785	1182.49	237.922
	1184.04	70.8565	1184.11	246.12
	1185.66	71.1274	1185.73	246.786
	1187.28	70.8915	1187.35	243.861
	1188.9	70.9406	1188.97	248.51
	1190.52	70.7469	1190.59	239.049
	1192.14	73.4664	1192.21	244.068
	1193.76	73.3059	1193.83	241.2
	1195.37	74.2199	1195.44	245.278
	1196.99	73.8341	1197.06	241.443
	1198.61	73.7326	1198.68	244.917
	1200.23	72.8425	1200.3	249.421
	1201.84	72.2133	1201.91	242.921
	1203.46	74.519	1203.53	240.73
	1205.08	74.4084	1205.15	249.271
	1206.69	70.5263	1206.76	246.405
	1208.31	75.8253	1208.38	245.566
	1209.92	70.3344	1209.99	244.404
	1211.54	72.1688	1211.61	245.972
	1213.15	77.5724	1213.22	246.874
	1214.77	71.4998	1214.84	240.24
	1216.38	71.9757	1216.45	243.521
	1218	73.8273	1218.06	241.988
	1219.61	71.5347	1219.68	244.595
	1221.22	71.7235	1221.29	243.396
	1222.83	74.4147	1222.9	247.059
	1224.45	76.8314	1224.52	243.047
	1226.06	71.9606	1226.13	241.1
	1227.67	71.2611	1227.74	242.989
	1229.28	73.0754	1229.35	240.297
	1230.89	71.2153	1230.96	244.631
	1232.5	73.2921	1232.57	243.671
	1234.11	72.8213	1234.18	245.531
	1235.72	71.2103	1235.79	240.306
	1237.33	71.5745	1237.4	246.767
	1238.94	69.3695	1239.01	245.771
	1240.55	74.5332	1240.62	242.975
	1242.16	73.1359	1242.23	246.553
	1243.77	70.8647	1243.84	241.934
	1245.38	72.5655	1245.45	240.506
	1246.99	74.8297	1247.06	248.317
	1248.6	73.3891	1248.66	246.52
	1250.2	71.0798	1250.27	245.062
	1251.81	77.5458	1251.88	245.707
	1253.42	70.3585	1253.49	242.068
	1255.02	73.639	1255.09	245.844
	1256.63	72.9464	1256.7	244.659
	1258.24	72.8249	1258.31	243.836
	1259.84	69.6197	1259.91	246.186
	1261.45	70.635	1261.51	245.72
	1263.05	73.0301	1263.12	243.84
	1264.66	69.7985	1264.73	242.985
	1266.26	73.7876	1266.33	244.537
	1267.86	71.8986	1267.93	244.317
	1269.47	72.7759	1269.54	244.091
	1271.07	72.0065	1271.14	243.534
	1272.67	66.6046	1272.74	243.348
	1274.28	70.5568	1274.35	247.289
	1275.88	68.7728	1275.95	244.745
	1277.48	69.9877	1277.55	246.631
	1279.08	71.9937	1279.15	244.42
	1280.69	73.9694	1280.75	245.923
	1282.29	67.571	1282.35	245.389
	1283.89	73.0474	1283.96	243.529
	1285.49	70.7484	1285.56	245.391
	1287.09	68.756	1287.16	244.599
	1288.69	71.8599	1288.76	240.491
	1290.29	72.0232	1290.36	244.058
	1291.89	68.719	1291.96	243.614
	1293.49	68.6041	1293.56	244.489
	1295.08	72.4634	1295.15	243.376
	1296.68	71.8271	1296.75	249.882
	1298.28	69.8974	1298.35	245.834
	1299.88	73.2773	1299.95	244.465
	1301.48	74.841	1301.55	246.755
	1303.07	72.2182	1303.14	246.771
	1304.67	72.5256	1304.74	242.528
	1306.27	70.7419	1306.34	241.931
	1307.87	69.4955	1307.93	243.66
	1309.46	68.5144	1309.53	244.735
	1311.06	69.3872	1311.13	246.806
	1312.65	69.2001	1312.72	240.913
	1314.25	76.737	1314.32	245.654
	1315.84	72.0523	1315.91	247.429
	1317.44	70.8454	1317.51	244.225
	1319.03	70.4601	1319.1	243.039
	1320.62	70.0917	1320.69	243.544
	1322.22	71.6164	1322.29	241.365
	1323.81	69.0935	1323.88	248.972
	1325.4	67.6308	1325.47	245.767
	1327	72.6773	1327.07	245.254
	1328.59	73.9315	1328.66	244.054
	1330.18	74.6528	1330.25	243.196
	1331.77	73.7469	1331.84	241.66
	1333.36	71.1978	1333.43	242.192
	1334.96	73.6105	1335.03	244.806
	1336.55	73.2668	1336.62	247.09
	1338.14	73.4692	1338.21	244.167
	1339.73	71.9905	1339.8	247.495
	1341.32	72.7391	1341.39	245.593
	1342.91	74.6204	1342.97	246.141
	1344.5	72.8468	1344.57	244.927
	1346.09	70.191	1346.15	247.213
	1347.67	72.0177	1347.74	242.038
	1349.26	74.3814	1349.33	243.19
	1350.85	71.0433	1350.92	248.224
	1352.44	75.6443	1352.51	244.373
	1354.03	71.4351	1354.1	240.516
	1355.61	68.6471	1355.68	244.132
	1357.2	72.1285	1357.27	243.839
	1358.79	74.4738	1358.85	242.116
	1360.37	68.8181	1360.44	244.311
	1361.96	73.7213	1362.03	243.641
	1363.54	70.6084	1363.61	244.388
	1365.13	70.3376	1365.2	241.184
	1366.72	70.9051	1366.78	241.178
	1368.3	75.1696	1368.37	241.153
	1369.88	71.6959	1369.95	243.257
	1371.47	70.2159	1371.54	244.632
	1373.05	72.7239	1373.12	240.65
	1374.63	72.3657	1374.7	244.854
	1376.22	71.7045	1376.29	245.828
	1377.8	71.8718	1377.87	246.062
	1379.38	68.0488	1379.45	244.146
	1380.97	69.029	1381.03	242.575
	1382.55	69.1507	1382.62	242.412
	1384.13	66.7436	1384.2	238.039
	1385.71	66.5914	1385.78	240.69
	1387.29	68.954	1387.36	242.281
	1388.87	69.9127	1388.94	246.3
	1390.45	71.4219	1390.52	243.357
	1392.03	69.8756	1392.1	242.159
	1393.61	66.9517	1393.68	244.067
	1395.19	64.0353	1395.26	239.761
	1396.77	68.2599	1396.84	241.301
	1398.35	67.2583	1398.42	246.927
	1399.93	69.5389	1400	242.305
	1401.51	65.0249	1401.58	242.479
	1403.09	70.3023	1403.15	242.324
	1404.66	67.9879	1404.73	243.524
	1406.24	68.3771	1406.31	243.03
	1407.82	62.3109	1407.89	245.558
	1409.4	65.6655	1409.46	242.05
	1410.97	72.5027	1411.04	244.936
	1412.55	68.9374	1412.62	239.838
	1414.12	65.1483	1414.19	242.787
	1415.7	64.051	1415.77	238.422
	1417.28	67.2233	1417.34	243.725
	1418.85	66.6599	1418.92	247.353
	1420.43	65.5627	1420.49	242.991
	1422	64.4738	1422.07	239.639
	1423.57	68.4553	1423.64	246.613
	1425.15	62.881	1425.22	243.635
	1426.72	66.1017	1426.79	242.336
	1428.3	70.6685	1428.36	242.377
	1429.87	60.0542	1429.94	244.426
	1431.44	65.442	1431.51	240.152
	1433.01	65.7828	1433.08	244.573
	1434.59	65.345	1434.65	241.001
	1436.16	63.8551	1436.23	240.794
	1437.73	64.527	1437.8	242.621
	1439.3	67.3696	1439.37	238.058
	1440.87	65.3584	1440.94	245.987
	1442.44	66.0487	1442.51	242.764
	1444.01	65.1096	1444.08	240.203
	1445.58	66.8955	1445.65	245.477
	1447.15	65.9553	1447.22	247.017
	1448.72	65.8321	1448.79	244.104
	1450.29	63.779	1450.36	242.204
	1451.86	65.0263	1451.93	240.638
	1453.43	66.0083	1453.49	238.721
	1454.99	61.7298	1455.06	242.707
	1456.56	65.7992	1456.63	243.949
	1458.13	64.5949	1458.2	243.814
	1459.7	63.6635	1459.77	242.977
	1461.26	66.6557	1461.33	243.878
	1462.83	63.1391	1462.9	237.688
	1464.4	67.2245	1464.47	239.227
	1465.96	64.4963	1466.03	244.304
	1467.53	65.4557	1467.6	244.069
	1469.09	66.4357	1469.16	246.348
	1470.66	66.2964	1470.73	244.013
	1472.22	64.1566	1472.29	243.107
	1473.79	63.7179	1473.86	244.337
	1475.35	64.1141	1475.42	244.101
	1476.92	63.9039	1476.99	239.859
	1478.48	63.3822	1478.55	243.891
	1480.04	61.4048	1480.11	245.03
	1481.61	62.8969	1481.68	241.466
	1483.17	68.1573	1483.24	242.604
	1484.73	66.1696	1484.8	244.459
	1486.3	60.9735	1486.36	243.761
	1487.86	63.3022	1487.93	244.132
	1489.42	65.0359	1489.49	242.31
	1490.98	61.5353	1491.05	248.811
	1492.54	66.7179	1492.61	245.507
	1494.1	64.6366	1494.17	243.274
	1495.66	62.8313	1495.73	244.639
	1497.22	62.7492	1497.29	238.409
	1498.78	62.6601	1498.85	240.475
	1500.41	244.329
	1501.97	243.865
	1503.53	242.681
	1505.09	243.629
	1506.65	242.766
	1508.2	241.886
	1509.76	242.417
	1511.32	239.066
	1512.88	240.323
	1514.43	239.475
	1515.99	242.132
	1517.55	244.064
	1519.1	243.184
	1520.66	240.912
	1522.21	241.424
	1523.77	243.328
	1525.32	238.02
	1526.88	245.783
	1528.43	242.563
	1529.98	242.083
	1531.54	245.687
	1533.09	240.783
	1534.64	246.412
	1536.2	241.547
	1537.75	243.459
	1539.3	243.354
	1540.85	241.246
	1542.4	243.528
	1543.95	244.149
	1545.51	237.745
	1547.06	243.42
	1548.61	244.061
	1550.16	240.681
	1551.71	245.674
	1553.26	246.667
	1554.81	243.339
	1556.35	245.733
	1557.9	239.773
	1559.45	241.538
	1561	238.604
	1562.55	244.767
	1564.09	241.158
	1565.64	242.949
	1567.19	244.403
	1568.73	242.125
	1570.28	240.866
	1571.83	240.64
	1573.37	246.931
	1574.92	239.922
	1576.46	238.046
	1578.01	239.271
	1579.55	244.652
	1581.1	241.707
	1582.64	238.721
	1584.18	240.939
	1585.73	241.757
	1587.27	242.227
	1588.81	245.871
	1590.36	244.614
	1591.9	239.831
	1593.44	244.954
	1594.98	242.279
	1596.52	242.78
	1598.06	239.33
	1599.6	238.355
	1601.14	245.258
	1602.68	243.207
	1604.22	240.07
	1605.76	244.121
	1607.3	245.999
	1608.84	244.245
	1610.38	242.83
	1611.92	242.489
	1613.46	238.53
	1614.99	245.418
	1616.53	243.984
	1618.07	242.541
	1619.61	243.979
	1621.14	238.172
	1622.68	244.65
	1624.21	243.894
	1625.75	244.948
	1627.29	243.846
	1628.82	247.449
	1630.36	243.119
	1631.89	243.112
	1633.43	244.524
	1634.96	243.016
	1636.49	246.515
	1638.03	246.755
	1639.56	240.197
	1641.09	242.267
	1642.62	242.572
	1644.16	241.465
	1645.69	243.215
	1647.22	240.67
	1648.75	242.409
	1650.28	242.369
	1651.81	242.4
	1653.34	241.101
	1654.88	241.053
	1656.4	244.468
	1657.93	242.262
	1659.46	245.875
	1660.99	244.032
	1662.52	242.424
	1664.05	243.007
	1665.58	244
	1667.11	241.153
	1668.63	244.951
	1670.16	241.781
	1671.69	241.535
	1673.21	240.335
	1674.74	242.988
	1676.27	244.617
	1677.79	242.951
	1679.32	246.222
	1680.84	247.933
	1682.37	245.655
	1683.89	243.753
	1685.42	244.982
	1686.94	244.9
	1688.47	245.625
	1689.99	242.497
	1691.51	247.234
	1693.04	247.638
	1694.56	244.046
	1696.08	242.7
	1697.6	246.003
	1699.13	244.084
	1700.65	242.889
	1702.17	242.955
	1703.69	245.748
	1705.21	244.962
	1706.73	245.204
	1708.25	244.426
	1709.77	244.816
	1711.29	243.341
	1712.81	244.812
	1714.33	242.992
	1715.85	244.274
	1717.37	245.351
	1718.88	244.609
	1720.4	246.447
	1721.92	246.561
	1723.44	245.314
	1724.95	246.844
	1726.47	249.151
	1727.99	246.991
	1729.5	246.746
	1731.02	245.588
	1732.53	247.083
	1734.05	247.35
	1735.56	244.078
	1737.08	244.505
	1738.59	246.314
	1740.11	244.979
	1741.62	240.715
	1743.13	247.804
	1744.65	243.903
	1746.16	246.367
	1747.67	244.277
	1749.19	247.263
	1750.7	244.579
	1752.21	248.748
	1753.72	244.612
	1755.23	245.386
	1756.74	247.891
	1758.26	245.281
	1759.77	243.508
	1761.28	246.195
	1762.79	244.765
	1764.3	247.73
	1765.8	246.572
	1767.31	245.974
	1768.82	244.948
	1770.33	248.467
	1771.84	243.35
	1773.35	247.929
	1774.85	245.823
	1776.36	247.241
	1777.87	242.929
	1779.37	244.671
	1780.88	244.706
	1782.39	245.633
	1783.89	245.929
	1785.4	244.718
	1786.91	246.202
	1788.41	244.545
	1789.91	244.348
	1791.42	244.813
	1792.92	251.934
	1794.43	250.427
	1795.93	245.983
	1797.43	244.865
	1798.94	247.603
	1799.11	248.003
	1800.63	245.556
	1802.13	242.767
	1803.64	241.047
	1805.15	244.295
	1806.66	248.259
	1808.17	247.608
	1809.68	250.158
	1811.18	249.515
	1812.69	246.742
	1814.2	244.691
	1815.7	244.44
	1817.21	249.939
	1818.72	243.252
	1820.22	245.183
	1821.73	244.597
	1823.23	246.181
	1824.74	249.952
	1826.24	248.649
	1827.75	248.058
	1829.25	244.891
	1830.76	248.646
	1832.26	248.371
	1833.76	244.057
	1835.27	243.773
	1836.77	245.33
	1838.27	245.051
	1839.77	246.616
	1841.28	248.927
	1842.78	251.619
	1844.28	247.65
	1845.78	248.866
	1847.28	246.729
	1848.78	247.925
	1850.28	247.251
	1851.78	245.077
	1853.28	247.006
	1854.78	246.31
	1856.28	246.712
	1857.78	246.709
	1859.28	245.931
	1860.78	245.143
	1862.27	250.341
	1863.77	242.859
	1865.27	249.204
	1866.77	244.34
	1868.26	240.202
	1869.76	248.714
	1871.26	246.763
	1872.75	248.157
	1874.25	244.725
	1875.74	251.309
	1877.24	246.401
	1878.73	248.513
	1880.23	247.655
	1881.72	245.69
	1883.22	249.606
	1884.71	246.185
	1886.21	246.802
	1887.7	245.223
	1889.19	242.909
	1890.69	253.301
	1892.18	251.67
	1893.67	248.96
	1895.16	247.356
	1896.65	242.185
	1898.15	246.383
	1899.64	248.073
	1901.13	249.047
	1902.62	245.015
	1904.11	248.121
	1905.6	250.147
	1907.09	245.067
	1908.58	247.458
	1910.07	249.143
	1911.56	250.48
	1913.05	246.88
	1914.53	247.539
	1916.02	249.63
	1917.51	244.336
	1919	244.358
	1920.48	244.748
	1921.97	247.967
	1923.46	247.29
	1924.94	250.49
	1926.43	247.314
	1927.92	244.498
	1929.4	248.429
	1930.89	249.917
	1932.37	248.599
	1933.86	248.721
	1935.34	245.288
	1936.83	253.632
	1938.31	246.616
	1939.79	248.904
	1941.28	248.334
	1942.76	248.851
	1944.24	245.397
	1945.73	249.537
	1947.21	249.696
	1948.69	245.483
	1950.17	250.752
	1951.65	246.91
	1953.14	247.108
	1954.62	249.906
	1956.1	247.178
	1957.58	249.993
	1959.06	248.334
	1960.54	251.879
	1962.02	252.813
	1963.5	248.876
	1964.98	244.559
	1966.45	246.667
	1967.93	248.424
	1969.41	247.9
	1970.89	242.372
	1972.37	248.294
	1973.84	242.283
	1975.32	248.174
	1976.8	249.056
	1978.28	244.913
	1979.75	245.799
	1981.23	249.802
	1982.7	244.871
	1984.18	247.711
	1985.65	243.906
	1987.13	249.842
	1988.6	248.718
	1990.08	247.176
	1991.55	253.837
	1993.03	249.523
	1994.5	246.38
	1995.97	250.28
	1997.45	249.868
	1998.92	249.446

## Sheet: Figure 3a
700℃		650℃		600℃		550℃		500℃
Z'	Z''	Z'	Z''	Z'	Z''	Z'	Z''	Z'	Z''
0	0.000635129	1.50546e-16	0.000228725	1.31728e-16	0.000314729	0	0.00527	0	0.000268158
0.00122	-0.00106	0.00197	-0.00238	0.00267	-0.00359	0.00338	-0.00070034	0.00449	-0.00606
0.00231	-0.00238	0.00366	-0.00448	0.00528	-0.00659	0.00676	-0.00554	0.00881	-0.0112
0.00346	-0.00346	0.00556	-0.00622	0.00789	-0.00902	0.01014	-0.00939	0.01306	-0.01535
0.00461	-0.00429	0.00725	-0.00756	0.01056	-0.01083	0.01372	-0.01247	0.01788	-0.01859
0.0057	-0.00499	0.00902	-0.00879	0.01317	-0.01242	0.01689	-0.01501	0.02187	-0.02132
0.00685	-0.00552	0.01078	-0.00973	0.01572	-0.01378	0.02032	-0.01713	0.02607	-0.02343
0.008	-0.00599	0.01248	-0.0106	0.01821	-0.01491	0.02391	-0.01912	0.03007	-0.02534
0.00909	-0.00639	0.01424	-0.01145	0.0207	-0.016	0.02708	-0.0208	0.03423	-0.02742
0.01024	-0.00677	0.016	-0.01225	0.02326	-0.01696	0.03056	-0.02253	0.03843	-0.02927
0.01139	-0.00703	0.01783	-0.01308	0.02593	-0.01803	0.03415	-0.02418	0.04263	-0.03138
0.01275	-0.00744	0.01973	-0.01387	0.02848	-0.01914	0.03784	-0.02602	0.047	-0.03345
0.0137	-0.00764	0.0217	-0.01475	0.03103	-0.02028	0.04153	-0.02792	0.0514	-0.03592
0.01492	-0.00775	0.02393	-0.01594	0.03393	-0.02156	0.04501	-0.02996	0.05573	-0.03867
0.01614	-0.00794	0.02597	-0.01678	0.03678	-0.02306	0.04917	-0.03243	0.06067	-0.04182
0.01749	-0.00797	0.02848	-0.0176	0.03981	-0.02487	0.05328	-0.03493	0.06553	-0.0457
0.01885	-0.00806	0.03126	-0.01858	0.0426	-0.02643	0.05791	-0.03816	0.07113	-0.04982
0.02014	-0.00812	0.03424	-0.01931	0.04675	-0.02925	0.06253	-0.04097	0.07727	-0.05462
0.02176	-0.00942	0.03749	-0.0201	0.0506	-0.03176	0.06752	-0.04613	0.08312	-0.05964
0.02265	-0.00814	0.04082	-0.02074	0.05517	-0.03442	0.0735	-0.05051	0.09061	-0.06648
0.02393	-0.00812	0.04509	-0.02299	0.06063	-0.03721	0.08	-0.05616	0.09836	-0.07427
0.02515	-0.00811	0.04773	-0.02171	0.06638	-0.04019	0.08769	-0.06211	0.1068	-0.08345
0.02637	-0.00805	0.05139	-0.02188	0.07261	-0.04306	0.09627	-0.06911	0.1164	-0.09312
0.02759	-0.00806	0.05478	-0.022	0.08027	-0.0461	0.10588	-0.07684	0.1269	-0.10488
0.02888	-0.00803	0.05831	-0.02198	0.0878	-0.04867	0.11716	-0.08508	0.13889	-0.11804
0.0301	-0.00795	0.06183	-0.02185	0.09617	-0.05101	0.13	-0.0942	0.15219	-0.13312
0.03132	-0.00794	0.06522	-0.02175	0.10506	-0.05297	0.14482	-0.10359	0.1678	-0.15083
0.03261	-0.00786	0.06868	-0.02158	0.11426	-0.05443	0.16161	-0.1131	0.18547	-0.17037
0.0339	-0.00781	0.072	-0.02121	0.12369	-0.0554	0.18068	-0.12246	0.20582	-0.19291
0.03505	-0.00763	0.07526	-0.02085	0.13324	-0.05588	0.20173	-0.13143	0.2295	-0.21815
0.03634	-0.00752	0.07851	-0.02038	0.14285	-0.05598	0.22487	-0.13976	0.25735	-0.24585
0.03743	-0.00731	0.08156	-0.01989	0.15229	-0.05566	0.24992	-0.14677	0.28951	-0.27651
0.03858	-0.00716	0.08455	-0.01923	0.16148	-0.05478	0.27617	-0.15251	0.32728	-0.3095
0.03987	-0.00688	0.08739	-0.01859	0.17068	-0.0537	0.30367	-0.15661	0.37078	-0.34486
0.04088	-0.00656	0.09024	-0.01791	0.17928	-0.05216	0.33205	-0.15893	0.42099	-0.38145
0.0419	-0.00622	0.09275	-0.01723	0.1877	-0.05028	0.36033	-0.15964	0.47976	-0.41855
0.04299	-0.00581	0.09526	-0.01637	0.19548	-0.04831	0.38891	-0.15848	0.54501	-0.4545
0.04387	-0.00546	0.0977	-0.01554	0.20301	-0.04607	0.41626	-0.1559	0.61721	-0.4882
0.04475	-0.00491	0.09973	-0.01473	0.21001	-0.04399	0.44323	-0.15141	0.69497	-0.51782
0.04549	-0.00441	0.10143	-0.01367	0.21648	-0.04154	0.46907	-0.14688	0.78126	-0.54358
0.0461	-0.00387	0.10319	-0.01253	0.22282	-0.03861	0.49324	-0.14029	0.87526	-0.56054
0.04678	-0.00334	0.10475	-0.01168	0.22822	-0.0363	0.51528	-0.13159	0.96451	-0.57775
0.04719	-0.00282	0.10604	-0.01032	0.23249	-0.03349	0.53623	-0.1252	1.06097	-0.57827
0.04773	-0.00234	0.10692	-0.00927	0.237	-0.03066	0.55379	-0.11647	1.15744	-0.57801
0.04821	-0.00202	0.10733	-0.00805	0.24074	-0.02857	0.57188	-0.10703	1.25332	-0.57865
0.04854	-0.0017	0.10712	-0.00682	0.24442	-0.02581	0.58607	-0.10031	1.34707	-0.55813
--	--	--	--	0.24721	-0.02367	0.60042	-0.09255	1.4348	-0.55118
--	--	--	--	0.24911	-0.02113	0.61139	-0.08373	1.52121	-0.51967
--	--	--	--	0.25094	-0.0184	0.62366	-0.07813	1.60812	-0.50228
--	--	--	--	0.25178	-0.01618	0.6326	-0.07036	1.67493	-0.47408
--	--	--	--	0.25213	-0.01376	0.6418	-0.06337	1.74301	-0.43806
--	--	--	--	--	--	0.65063	-0.05728	1.80859	-0.40528
--	--	--	--	--	--	0.65552	-0.04955	1.86378	-0.37979
--	--	--	--	--	--	0.65942	-0.04203	1.9116	-0.33777
--	--	--	--	--	--	0.66498	-0.03527	1.96263	-0.29865
--	--	--	--	--	--	0.67761	-0.02948	--	--
--	--	--	--	--	--	--	--	--	--
--	--	--	--	--	--	--	--	--	--
--	--	--	--	--	--	--	--	--	--
--	--	--	--	--	--	--	--	--	--
--	--	--	--	--	--	--	--	--	--
--	--	--	--	--	--	--	--	--	--
--	--	--	--	--	--	--	--	--	--
--	--	--	--	--	--	--	--	--	--
	--	--

## Sheet: Figure 3b
	1000/T K-1	C-BSCF	BSCF-1.3	BSCF-1.4	BSCF-1.5	BSCF-1.6	BSCF-1.7	H-BSCF
	1.0277	0.126	0.0807	0.07371	0.05	0.06006	0.061	0.06283
	1.0834	0.24346	0.18572	0.17055	0.11	0.1427	0.16	0.11677
	1.1455	0.47839	0.42604	0.38677	0.26	0.35651	0.39	0.34567
	1.2151	1.093	1.0229	0.90884	0.68	0.82815	0.98	0.97867
	1.2937	3.39	3.40715	3.24522	2.12911	3.3108	3.45	4.0023

## Sheet: Figure 3c
		C-BSCF		C/H-BSCF		H-BSCF
		Ferquency (Hz)	DRT Ω cm2 s	Ferquency (Hz)	DRT Ω cm2 s	Ferquency (Hz)	DRT Ω cm2 s
		100000	4.71352e-38	100000	3.85612e-38	100000	5.6152e-38
		96821.5	3.94868e-37	96445.7	4.16483e-37	96445.7	6.06474e-37
		93744.1	3.21893e-36	93017.7	4.34682e-36	93017.7	6.32975e-36
		90764.4	2.55342e-35	89711.6	4.38403e-35	89711.6	6.38394e-35
		87879.6	1.971e-34	86523	4.27271e-34	86523	6.22183e-34
		85086.3	1.48048e-33	83447.7	4.02403e-33	83447.7	5.8597e-33
		82381.9	1.08211e-32	80481.7	3.66223e-32	80481.7	5.33287e-32
		79763.4	7.69644e-32	77621.2	3.22076e-31	77621.2	4.69e-31
		77228.1	5.32675e-31	74862.3	2.73715e-30	74862.3	3.98578e-30
		74773.5	3.58746e-30	72201.5	2.24784e-29	72201.5	3.27326e-29
		72396.8	2.35106e-29	69635.2	1.78386e-28	69635.2	2.59762e-28
		70095.7	1.49932e-28	67160.2	1.36799e-27	67160.2	1.99204e-27
		67867.7	9.30412e-28	64773.1	1.01376e-26	64773.1	1.47621e-26
		65710.6	5.61836e-27	62470.9	7.25959e-26	62470.9	1.05713e-25
		63622	3.30138e-26	60250.5	5.02363e-25	60250.5	7.31531e-25
		61599.8	1.88771e-25	58109	3.35932e-24	58109	4.89177e-24
		59641.9	1.05033e-24	56043.7	2.17076e-23	56043.7	3.16102e-23
		57746.2	5.6868e-24	54051.7	1.3555e-22	54051.7	1.97385e-22
		55910.7	2.99615e-23	52130.5	8.17929e-22	52130.5	1.19105e-21
		54133.6	1.53607e-22	50277.7	4.76935e-21	50277.7	6.94503e-21
		52413	7.66321e-22	48490.7	2.68739e-20	48490.7	3.91332e-20
		50747	3.72017e-21	46767.2	1.46329e-19	46767.2	2.13081e-19
		49134.1	1.75739e-20	45104.9	7.69937e-19	45104.9	1.12117e-18
		47572.4	8.07838e-20	43501.8	3.9148e-18	43501.8	5.70065e-18
		46060.3	3.61355e-19	41955.6	1.92349e-17	41955.6	2.80095e-17
		44596.3	1.57288e-18	40464.4	9.13271e-17	40464.4	1.32989e-16
		43178.8	6.66206e-18	39026.1	4.19021e-16	39026.1	6.10171e-16
		41806.4	2.74584e-17	37639	1.85781e-15	37639	2.7053e-15
		40477.6	1.10127e-16	36301.2	7.95961e-15	36301.2	1.15906e-14
		39191	4.29797e-16	35011	3.29542e-14	35011	4.79873e-14
		37945.3	1.63225e-15	33766.6	1.31843e-13	33766.6	1.91988e-13
		36739.2	6.03199e-15	32566.4	5.09721e-13	32566.4	7.42246e-13
		35571.5	2.16914e-14	31408.9	1.9043e-12	31408.9	2.773e-12
		34440.9	7.59045e-14	30292.6	6.87487e-12	30292.6	1.00111e-11
		33346.2	2.58464e-13	29215.9	2.3984e-11	29215.9	3.4925e-11
		32286.3	8.56414e-13	28177.5	8.0855e-11	28177.5	1.17739e-10
		31260.1	2.76134e-12	27175.9	2.63402e-10	27175.9	3.83561e-10
		30266.5	8.66381e-12	26210	8.292e-10	26210	1.20746e-09
		29304.5	2.64515e-11	25278.5	2.52247e-09	25278.5	3.67318e-09
		28373	7.85856e-11	24380	7.41518e-09	24380	1.07978e-08
		27471.2	2.2719e-10	23513.4	2.10642e-08	23513.4	3.06733e-08
		26598	6.39126e-10	22677.7	5.78223e-08	22677.7	8.41996e-08
		25752.6	1.74959e-09	21871.7	1.53382e-07	21871.7	2.23351e-07
		24934.1	4.66057e-09	21094.3	3.93168e-07	21094.3	5.72524e-07
		24141.6	1.20808e-08	20344.5	9.73894e-07	20344.5	1.41816e-06
		23374.2	3.0472e-08	19621.4	2.33116e-06	19621.4	3.39459e-06
		22631.3	7.47928e-08	18924	5.39213e-06	18924	7.85192e-06
		21912	1.78637e-07	18251.4	1.20525e-05	18251.4	1.75506e-05
		21215.5	4.15179e-07	17602.7	2.60327e-05	17602.7	3.79084e-05
		20541.2	9.38969e-07	16977.1	5.43364e-05	16977.1	7.91236e-05
		19888.3	2.06643e-06	16373.6	0.000109595	16373.6	0.00015959
		19256.1	4.42528e-06	15791.7	0.000213607	15791.7	0.000311051
		18644.1	9.22175e-06	15230.4	0.000402318	15230.4	0.000585848
		18051.5	1.86999e-05	14689.1	0.000732236	14689.1	0.00107
		17477.7	3.68991e-05	14167	0.00129	14167	0.00188
		16922.2	7.08511e-05	13663.4	0.00219	13663.4	0.00319
		16384.3	0.000132382	13177.8	0.00359	13177.8	0.00523
		15863.6	0.000240693	12709.4	0.0057	12709.4	0.00831
		15359.3	0.000425844	12257.7	0.00875	12257.7	0.01274
		14871.2	0.000733146	11822	0.01297	11822	0.01888
		14398.5	0.00123	11401.8	0.01857	11401.8	0.02704
		13940.8	0.002	10996.6	0.0257	10996.6	0.03742
		13497.7	0.00318	10605.7	0.03437	10605.7	0.05004
		13068.7	0.0049	10228.8	0.04441	10228.8	0.06467
		12653.3	0.00737	9865.2	0.05546	9865.2	0.08076
		12251.1	0.01077	9514.57	0.06693	9514.57	0.09745
		11861.7	0.01531	9176.39	0.07805	9176.39	0.11364
		11484.7	0.0212	8850.24	0.08796	8850.24	0.12806
		11119.7	0.02855	8535.67	0.09579	8535.67	0.13944
		10766.2	0.03742	8232.29	0.10081	8232.29	0.14673
		10424	0.04773	7939.69	0.10254	7939.69	0.1492
		10092.7	0.05924	7657.49	0.1008	7657.49	0.1466
		9771.92	0.07157	7385.32	0.09577	7385.32	0.1392
		9461.32	0.08414	7122.83	0.08797	7122.83	0.12773
		9160.6	0.09628	6869.66	0.07812	6869.66	0.11325
		8869.43	0.10725	6625.49	0.06709	6625.49	0.09704
		8587.52	0.11631	6390	0.05576	6390	0.08034
		8314.57	0.12284	6162.88	0.04487	6162.88	0.06428
		8050.29	0.12638	5943.84	0.03499	5943.84	0.0497
		7794.41	0.12673	5732.57	0.0265	5732.57	0.03713
		7546.67	0.12396	5528.82	0.01952	5528.82	0.02681
		7306.81	0.11839	5332.31	0.01404	5332.31	0.0187
		7074.56	0.11059	5142.79	0.00991	5142.79	0.01261
		6849.7	0.10124	4960	0.0069	4960	0.00822
		6631.98	0.09109	4783.7	0.00478	4783.7	0.00517
		6421.18	0.08087	4613.68	0.00331	4613.68	0.00315
		6217.09	0.07117	4449.69	0.00232	4449.69	0.00185
		6019.48	0.06242	4291.54	0.00164	4291.54	0.00105
		5828.15	0.05487	4139	0.00118	4139	0.00057689
		5642.91	0.04856	3991.89	0.000850598	3991.89	0.000306033
		5463.55	0.0434	3850.01	0.000615345	3850.01	0.000156882
		5289.89	0.03918	3713.17	0.000442158	3713.17	7.7717e-05
		5121.75	0.03565	3581.19	0.000313309	3581.19	3.72095e-05
		4958.96	0.03255	3453.91	0.000217647	3453.91	1.72306e-05
		4801.34	0.02965	3331.14	0.000147584	3331.14	7.74889e-06
		4648.73	0.02681	3212.75	9.74334e-05	3212.75	3.4626e-06
		4500.97	0.02395	3098.55	6.26306e-05	3098.55	1.72086e-06
		4357.91	0.02104	2988.42	3.94701e-05	2988.42	1.32977e-06
		4219.4	0.01813	2882.21	2.5087e-05	2882.21	1.93568e-06
		4085.29	0.01529	2779.76	1.75561e-05	2779.76	3.78392e-06
		3955.44	0.0126	2680.96	1.60679e-05	2680.96	7.74163e-06
		3829.71	0.01015	2585.67	2.12122e-05	2585.67	1.55408e-05
		3707.99	0.008	2493.77	3.54252e-05	2493.77	3.024e-05
		3590.13	0.00619	2405.14	6.36599e-05	2405.14	5.69197e-05
		3476.02	0.00473	2319.65	0.000114299	2319.65	0.000103612
		3365.53	0.00364	2237.2	0.000200269	2237.2	0.000182417
		3258.56	0.0029	2157.69	0.000340196	2157.69	0.000310681
		3154.99	0.0025	2081	0.000559335	2081	0.000511994
		3054.71	0.00241	2007.03	0.000889864	2007.03	0.000816677
		2957.62	0.00264	1935.7	0.00137	1935.7	0.00126
		2863.61	0.00316	1866.89	0.00204	1866.89	0.00189
		2772.59	0.004	1800.54	0.00295	1800.54	0.00274
		2684.47	0.00513	1736.54	0.00412	1736.54	0.00385
		2599.14	0.00657	1674.82	0.00559	1674.82	0.00526
		2516.53	0.0083	1615.29	0.00736	1615.29	0.00697
		2436.54	0.01032	1557.88	0.0094	1557.88	0.009
		2359.1	0.01259	1502.51	0.01168	1502.51	0.0113
		2284.11	0.0151	1449.11	0.01413	1449.11	0.01385
		2211.51	0.01779	1397.6	0.01668	1397.6	0.01659
		2141.22	0.02062	1347.93	0.01922	1347.93	0.01944
		2073.16	0.02356	1300.02	0.0217	1300.02	0.02233
		2007.27	0.02654	1253.81	0.02403	1253.81	0.0252
		1943.47	0.02955	1209.25	0.02619	1209.25	0.028
		1881.69	0.03254	1166.27	0.02817	1166.27	0.03069
		1821.89	0.03549	1124.81	0.02997	1124.81	0.03323
		1763.98	0.03839	1084.83	0.03162	1084.83	0.03562
		1707.91	0.04123	1046.28	0.03317	1046.28	0.03784
		1653.62	0.044	1009.09	0.03464	1009.09	0.0399
		1601.06	0.0467	973.223	0.03605	973.223	0.0418
		1550.18	0.04931	938.631	0.03743	938.631	0.04353
		1500.9	0.05184	905.27	0.03875	905.27	0.0451
		1453.2	0.05426	873.094	0.04001	873.094	0.04651
		1407.01	0.05659	842.061	0.04118	842.061	0.04775
		1362.29	0.05879	812.132	0.04223	812.132	0.04882
		1318.99	0.06087	783.267	0.04314	783.267	0.04971
		1277.06	0.06281	755.427	0.04391	755.427	0.05044
		1236.47	0.06461	728.577	0.04454	728.577	0.05102
		1197.17	0.06626	702.681	0.04505	702.681	0.05144
		1159.12	0.06777	677.706	0.04548	677.706	0.05173
		1122.28	0.06914	653.618	0.04584	653.618	0.0519
		1086.61	0.07037	630.387	0.04617	630.387	0.05196
		1052.07	0.07148	607.981	0.04648	607.981	0.05194
		1018.63	0.07248	586.372	0.0468	586.372	0.05184
		986.253	0.07337	565.53	0.04712	565.53	0.05169
		954.905	0.07418	545.43	0.04745	545.43	0.05149
		924.553	0.07489	526.043	0.04778	526.043	0.05126
		895.166	0.07553	507.346	0.04811	507.346	0.05101
		866.714	0.0761	489.314	0.04843	489.314	0.05074
		839.166	0.0766	471.922	0.04874	471.922	0.05047
		812.493	0.07705	455.149	0.04905	455.149	0.05022
		786.668	0.07744	438.971	0.04938	438.971	0.04999
		761.664	0.0778	423.369	0.04973	423.369	0.0498
		737.455	0.07812	408.321	0.05012	408.321	0.04965
		714.015	0.07842	393.808	0.05057	393.808	0.04956
		691.321	0.07871	379.811	0.05107	379.811	0.04954
		669.347	0.079	366.312	0.05162	366.312	0.04958
		648.072	0.0793	353.292	0.05224	353.292	0.0497
		627.473	0.07962	340.735	0.05291	340.735	0.0499
		607.529	0.07997	328.624	0.05363	328.624	0.05019
		588.219	0.08036	316.944	0.05439	316.944	0.05055
		569.523	0.08079	305.679	0.05519	305.679	0.051
		551.421	0.08127	294.814	0.05601	294.814	0.05153
		533.894	0.0818	284.336	0.05686	284.336	0.05215
		516.924	0.08239	274.229	0.05775	274.229	0.05284
		500.494	0.08304	264.482	0.05866	264.482	0.05362
		484.586	0.08375	255.082	0.05959	255.082	0.05447
		469.184	0.08453	246.016	0.06056	246.016	0.05539
		454.271	0.08538	237.272	0.06155	237.272	0.05638
		439.832	0.0863	228.838	0.06255	228.838	0.05744
		425.852	0.08729	220.705	0.06357	220.705	0.05855
		412.316	0.08835	212.86	0.0646	212.86	0.05971
		399.211	0.08949	205.294	0.06562	205.294	0.06091
		386.522	0.0907	197.998	0.06663	197.998	0.06215
		374.237	0.09199	190.96	0.06762	190.96	0.06341
		362.342	0.09334	184.173	0.06859	184.173	0.06469
		350.825	0.09476	177.627	0.06953	177.627	0.06599
		339.674	0.09624	171.314	0.07044	171.314	0.06729
		328.877	0.09778	165.225	0.07132	165.225	0.06858
		318.424	0.09937	159.352	0.07216	159.352	0.06987
		308.303	0.10101	153.688	0.07296	153.688	0.07114
		298.504	0.10268	148.226	0.07373	148.226	0.07238
		289.016	0.1044	142.957	0.07445	142.957	0.0736
		279.83	0.10614	137.876	0.07512	137.876	0.07478
		270.935	0.1079	132.976	0.07574	132.976	0.07591
		262.324	0.10967	128.249	0.07631	128.249	0.077
		253.986	0.11146	123.691	0.07682	123.691	0.07804
		245.913	0.11325	119.295	0.07727	119.295	0.07902
		238.097	0.11503	115.055	0.07767	115.055	0.07995
		230.529	0.11679	110.965	0.078	110.965	0.08081
		223.202	0.11854	107.021	0.07828	107.021	0.0816
		216.107	0.12026	103.217	0.0785	103.217	0.08233
		209.238	0.12194	99.5486	0.07867	99.5486	0.08299
		202.588	0.12358	96.0104	0.07878	96.0104	0.08359
		196.149	0.12517	92.5979	0.07884	92.5979	0.08412
		189.914	0.1267	89.3067	0.07885	89.3067	0.08458
		183.878	0.12817	86.1325	0.07882	86.1325	0.08498
		178.033	0.12956	83.0711	0.07873	83.0711	0.08531
		172.374	0.13088	80.1185	0.0786	80.1185	0.08559
		166.896	0.13212	77.2709	0.07843	77.2709	0.0858
		161.591	0.13327	74.5244	0.07822	74.5244	0.08596
		156.455	0.13433	71.8756	0.07797	71.8756	0.08607
		151.482	0.13529	69.3209	0.07768	69.3209	0.08612
		146.667	0.13615	66.8571	0.07737	66.8571	0.08613
		142.005	0.13691	64.4808	0.07702	64.4808	0.08611
		137.492	0.13757	62.1889	0.07665	62.1889	0.08604
		133.122	0.13812	59.9786	0.07626	59.9786	0.08594
		128.89	0.13855	57.8467	0.07584	57.8467	0.08582
		124.794	0.13888	55.7907	0.07541	55.7907	0.08567
		120.827	0.1391	53.8077	0.07497	53.8077	0.0855
		116.987	0.1392	51.8953	0.07451	51.8953	0.08532
		113.268	0.1392	50.0508	0.07404	50.0508	0.08513
		109.668	0.13908	48.2718	0.07356	48.2718	0.08493
		106.182	0.13886	46.5561	0.07307	46.5561	0.08472
		102.807	0.13854	44.9013	0.07258	44.9013	0.08452
		99.5396	0.13812	43.3054	0.07209	43.3054	0.08432
		96.3758	0.13759	41.7662	0.07159	41.7662	0.08413
		93.3125	0.13698	40.2817	0.07109	40.2817	0.08395
		90.3466	0.13628	38.85	0.07059	38.85	0.08378
		87.475	0.13549	37.4691	0.07009	37.4691	0.08362
		84.6946	0.13463	36.1374	0.06959	36.1374	0.08348
		82.0026	0.13369	34.853	0.0691	34.853	0.08335
		79.3962	0.1327	33.6142	0.0686	33.6142	0.08324
		76.8726	0.13164	32.4194	0.06811	32.4194	0.08315
		74.4292	0.13053	31.2672	0.06761	31.2672	0.08308
		72.0635	0.12938	30.1558	0.06712	30.1558	0.08302
		69.773	0.12819	29.084	0.06663	29.084	0.08298
		67.5553	0.12698	28.0503	0.06613	28.0503	0.08295
		65.408	0.12575	27.0533	0.06564	27.0533	0.08293
		63.3291	0.1245	26.0917	0.06514	26.0917	0.08293
		61.3162	0.12325	25.1644	0.06464	25.1644	0.08293
		59.3673	0.12201	24.2699	0.06414	24.2699	0.08293
		57.4803	0.12077	23.4073	0.06363	23.4073	0.08294
		55.6533	0.11956	22.5754	0.06312	22.5754	0.08295
		53.8844	0.11838	21.773	0.0626	21.773	0.08295
		52.1717	0.11723	20.9991	0.06207	20.9991	0.08295
		50.5134	0.11612	20.2527	0.06154	20.2527	0.08293
		48.9079	0.11507	19.5329	0.061	19.5329	0.0829
		47.3533	0.11407	18.8386	0.06045	18.8386	0.08284
		45.8482	0.11313	18.169	0.05989	18.169	0.08276
		44.391	0.11226	17.5233	0.05931	17.5233	0.08265
		42.98	0.11147	16.9004	0.05873	16.9004	0.08252
		41.6139	0.11076	16.2997	0.05814	16.2997	0.08234
		40.2912	0.11012	15.7204	0.05753	15.7204	0.08212
		39.0106	0.10958	15.1616	0.05692	15.1616	0.08187
		37.7706	0.10912	14.6228	0.05629	14.6228	0.08156
		36.5701	0.10876	14.103	0.05565	14.103	0.08121
		35.4077	0.10849	13.6018	0.05501	13.6018	0.08081
		34.2823	0.10832	13.1183	0.05435	13.1183	0.08036
		33.1927	0.10825	12.6521	0.05369	12.6521	0.07986
		32.1376	0.10826	12.2024	0.05302	12.2024	0.0793
		31.1162	0.10838	11.7687	0.05235	11.7687	0.07869
		30.1271	0.10858	11.3504	0.05167	11.3504	0.07803
		29.1696	0.10888	10.9469	0.05099	10.9469	0.07732
		28.2424	0.10926	10.5579	0.05031	10.5579	0.07656
		27.3447	0.10973	10.1826	0.04963	10.1826	0.07574
		26.4756	0.11028	9.82067	0.04895	9.82067	0.07489
		25.6341	0.1109	9.47163	0.04829	9.47163	0.07399
		24.8193	0.11159	9.13497	0.04762	9.13497	0.07305
		24.0304	0.11234	8.81029	0.04697	8.81029	0.07209
		23.2666	0.11315	8.49714	0.04634	8.49714	0.07109
		22.5271	0.11401	8.19514	0.04571	8.19514	0.07007
		21.8111	0.11491	7.90385	0.04511	7.90385	0.06904
		21.1178	0.11585	7.62293	0.04452	7.62293	0.068
		20.4466	0.1168	7.35198	0.04396	7.35198	0.06695
		19.7967	0.11778	7.09067	0.04341	7.09067	0.06591
		19.1675	0.11876	6.83865	0.04289	6.83865	0.06487
		18.5583	0.11974	6.59559	0.0424	6.59559	0.06385
		17.9684	0.12071	6.36116	0.04192	6.36116	0.06285
		17.3973	0.12166	6.13507	0.04147	6.13507	0.06188
		16.8443	0.12258	5.91701	0.04105	5.91701	0.06095
		16.3089	0.12346	5.7067	0.04065	5.7067	0.06006
		15.7905	0.12429	5.50387	0.04027	5.50387	0.05921
		15.2886	0.12506	5.30824	0.03991	5.30824	0.05842
		14.8027	0.12577	5.11957	0.03957	5.11957	0.05769
		14.3322	0.12641	4.93761	0.03925	4.93761	0.05702
		13.8766	0.12696	4.76211	0.03894	4.76211	0.05642
		13.4356	0.12743	4.59285	0.03864	4.59285	0.05588
		13.0085	0.1278	4.42961	0.03834	4.42961	0.05541
		12.5951	0.12806	4.27217	0.03804	4.27217	0.05502
		12.1947	0.12822	4.12032	0.03773	4.12032	0.05469
		11.8071	0.12826	3.97387	0.03742	3.97387	0.05442
		11.4318	0.12817	3.83263	0.03708	3.83263	0.05422
		11.0685	0.12797	3.69641	0.03672	3.69641	0.05409
		10.7167	0.12764	3.56503	0.03633	3.56503	0.05401
		10.376	0.12718	3.43832	0.03591	3.43832	0.05399
		10.0463	0.12658	3.31611	0.03545	3.31611	0.05403
		9.72694	0.12585	3.19824	0.03494	3.19824	0.0541
		9.41777	0.12498	3.08457	0.03439	3.08457	0.05422
		9.11842	0.12399	2.97493	0.03378	2.97493	0.05437
		8.8286	0.12285	2.8692	0.03311	2.8692	0.05453
		8.54799	0.12159	2.76722	0.03237	2.76722	0.0547
		8.27629	0.12019	2.66886	0.03155	2.66886	0.05487
		8.01323	0.11867	2.574	0.03067	2.574	0.05501
		7.75853	0.11703	2.48252	0.0297	2.48252	0.05513
		7.51193	0.11527	2.39428	0.02866	2.39428	0.05521
		7.27317	0.11339	2.30918	0.02755	2.30918	0.05523
		7.04199	0.11141	2.22711	0.02636	2.22711	0.05521
		6.81816	0.10932	2.14795	0.02512	2.14795	0.05512
		6.60145	0.10714	2.0716	0.02381	2.0716	0.05495
		6.39162	0.10488	1.99797	0.02244	1.99797	0.05471
		6.18847	0.10253	1.92696	0.02103	1.92696	0.05437
		5.99177	0.10011	1.85847	0.01957	1.85847	0.05394
		5.80132	0.09762	1.79241	0.01806	1.79241	0.05339
		5.61693	0.09508	1.72871	0.01651	1.72871	0.05271
		5.4384	0.09249	1.66726	0.01494	1.66726	0.0519
		5.26554	0.08987	1.608	0.01335	1.608	0.05095
		5.09818	0.08721	1.55085	0.01176	1.55085	0.04985
		4.93613	0.08453	1.49573	0.01019	1.49573	0.04862
		4.77924	0.08185	1.44257	0.00868	1.44257	0.04725
		4.62733	0.07915	1.39129	0.00724	1.39129	0.04575
		4.48025	0.07647	1.34184	0.00591	1.34184	0.04414
		4.33785	0.07379	1.29415	0.00471	1.29415	0.04242
		4.19997	0.07114	1.24815	0.00366	1.24815	0.04061
		4.06648	0.06852	1.20379	0.00277	1.20379	0.0387
		3.93723	0.06594	1.161	0.00204	1.161	0.03671
		3.81208	0.0634	1.11974	0.00146	1.11974	0.03464
		3.69092	0.06092	1.07994	0.00101	1.07994	0.03249
		3.5736	0.05849	1.04155	0.000682052	1.04155	0.03026
		3.46002	0.05613	1.00453	0.000445007	1.00453	0.02797
		3.35004	0.05384	0.96883	0.000281249	0.96883	0.02563
		3.24356	0.05163	0.9344	0.000172105	0.9344	0.02326
		3.14046	0.0495	0.90118	0.000101933	0.90118	0.02088
		3.04065	0.04746	0.86915	5.84151e-05	0.86915	0.01853
		2.944	0.04551	0.83826	3.2383e-05	0.83826	0.01624
		2.85043	0.04365	0.80847	1.73621e-05	0.80847	0.01405
		2.75983	0.04189	0.77973	9.00143e-06	0.77973	0.01198
		2.67211	0.04022	0.75202	4.51219e-06	0.75202	0.01005
		2.58717	0.03866	0.72529	2.18667e-06	0.72529	0.0083
		2.50494	0.0372	0.69951	1.02439e-06	0.69951	0.00673
		2.42532	0.03584	0.67465	4.63869e-07	0.67465	0.00535
		2.34823	0.03459	0.65067	2.03028e-07	0.65067	0.00417
		2.2736	0.03344	0.62754	8.58864e-08	0.62754	0.00318
		2.20133	0.03239	0.60524	3.51145e-08	0.60524	0.00236
		2.13136	0.03145	0.58372	1.38749e-08	0.58372	0.00172
		2.06362	0.03061	0.56298	5.29835e-09	0.56298	0.00121
		1.99803	0.02987	0.54297	1.95531e-09	0.54297	0.000833581
		1.93452	0.02923	0.52367	6.9734e-10	0.52367	0.000557035
		1.87303	0.02869	0.50506	2.40341e-10	0.50506	0.000361405
		1.8135	0.02824	0.48711	8.00504e-11	0.48711	0.000227475
		1.75586	0.02787	0.46979	2.57673e-11	0.46979	0.000138805
		1.70005	0.0276	0.45309	8.01685e-12	0.45309	8.20645e-05
		1.64601	0.0274	0.43699	2.41207e-12	0.43699	4.69869e-05
		1.59369	0.02728	0.42146	7.03121e-13	0.42146	2.60432e-05
		1.54304	0.02724	0.40648	1.99948e-13	0.40648	1.3969e-05
		1.49399	0.02726	0.39203	5.69062e-14	0.39203	7.24892e-06
		1.44651	0.02735	0.3781	1.76736e-14	0.3781	3.63847e-06
		1.40053	0.0275	0.36466	7.32734e-15	0.36466	1.76614e-06
		1.35602	0.0277	0.3517	4.74569e-15	0.3517	8.28949e-07
		1.31291	0.02796	0.3392	4.18512e-15	0.3392	3.76162e-07
		1.27118	0.02826	0.32714	4.13927e-15	0.32714	1.65016e-07
		1.23078	0.0286	0.31551	4.22735e-15	0.31551	6.99753e-08
		1.19166	0.02898	0.3043	4.35693e-15	0.3043	2.86817e-08
		1.15378	0.02939	0.29348	4.50693e-15	0.29348	1.13628e-08
		1.11711	0.02983	0.28305	4.6734e-15	0.28305	4.35077e-09
		1.0816	0.03028	0.27299	4.85654e-15	0.27299	1.61003e-09
		1.04723	0.03075	0.26329	5.05764e-15	0.26329	5.75809e-10
		1.01394	0.03123	0.25393	5.2786e-15	0.25393	1.99016e-10
		0.98171	0.03172	0.24491	5.52191e-15	0.24491	6.64748e-11
		0.95051	0.03221	0.2362	5.79089e-15	0.2362	2.14574e-11
		0.9203	0.03269	0.22781	6.09006e-15	0.22781	6.69339e-12
		0.89105	0.03317	0.21971	6.42571e-15	0.21971	2.01771e-12
		0.86272	0.03365	0.2119	6.80663e-15	0.2119	5.87775e-13
		0.8353	0.03411	0.20437	7.24513e-15	0.20437	1.65464e-13
		0.80875	0.03456	0.1971	7.75838e-15	0.1971	4.50121e-14
		0.78305	0.035	0.1901	8.37003e-15	0.1901	1.18329e-14
		0.75816	0.03541	0.18334	9.11217e-15	0.18334	3.00597e-15
		0.73406	0.03581	0.17683	1.00276e-14	0.17683	7.37923e-16
		0.71073	0.03617	0.17054	1.1172e-14	0.17054	1.75053e-16
		0.68814	0.03651	0.16448	1.26161e-14	0.16448	4.01292e-17
		0.66627	0.03682	0.15863	1.44469e-14	0.15863	8.8901e-18
		0.64509	0.0371	0.15299	1.67673e-14	0.15299	1.90393e-18
		0.62458	0.03734	0.14756	1.9694e-14	0.14756	3.95141e-19
		0.60473	0.03754	0.14231	2.33522e-14	0.14231	8.08759e-20
		0.58551	0.03772	0.13725	2.7868e-14	0.13725	1.83221e-20
		0.5669	0.03785	0.13238	3.33567e-14	0.13238	7.19477e-21
		0.54888	0.03796	0.12767	3.99096e-14	0.12767	6.45974e-21
		0.53144	0.03804	0.12313	4.7578e-14	0.12313	8.03046e-21
		0.51454	0.03808	0.11876	5.63571e-14	0.11876	1.03873e-20
		0.49819	0.0381	0.11454	6.61679e-14	0.11454	1.32572e-20
		0.48235	0.03809	0.11046	7.68409e-14	0.11046	1.65719e-20
		0.46702	0.03804	0.10654	8.8101e-14	0.10654	2.02647e-20
		0.45218	0.03797	0.10275	9.95585e-14	0.10275	2.4227e-20
		0.43781	0.03785	0.0991	1.10709e-13	0.0991	2.82973e-20
		0.42389	0.0377	0.09558	1.20951e-13	0.09558	3.22634e-20
		0.41042	0.03751	0.09218	1.29617e-13	0.09218	3.58743e-20
		0.39737	0.03729	0.0889	1.36037e-13	0.0889	3.88622e-20
		0.38474	0.03702	0.08574	1.39611e-13	0.08574	4.09735e-20
		0.37251	0.03673	0.0827	1.39895e-13	0.0827	4.2004e-20
		0.36067	0.03641	0.07976	1.36675e-13	0.07976	4.1831e-20
		0.34921	0.03606	0.07692	1.30023e-13	0.07692	4.04362e-20
		0.33811	0.0357	0.07419	1.20306e-13	0.07419	3.79135e-20
		0.32736	0.03532	0.07155	1.08152e-13	0.07155	3.44583e-20
		0.31696	0.03492	0.06901	9.43788e-14	0.06901	3.03416e-20
		0.30688	0.03451	0.06656	7.98855e-14	0.06656	2.58719e-20
		0.29713	0.03409	0.06419	6.55435e-14	0.06419	2.13549e-20
		0.28769	0.03364	0.06191	5.20976e-14	0.06191	1.70571e-20
		0.27854	0.03317	0.05971	4.00988e-14	0.05971	1.31809e-20
		0.26969	0.03267	0.05759	2.98748e-14	0.05759	9.85174e-21
		0.26112	0.03214	0.05554	2.15377e-14	0.05554	7.12096e-21
		0.25282	0.03157	0.05356	1.50212e-14	0.05356	4.97689e-21
		0.24478	0.03097	0.05166	1.01328e-14	0.05166	3.36295e-21
		0.237	0.03035	0.04982	6.60994e-15	0.04982	2.19676e-21
		0.22947	0.02971	0.04805	4.16916e-15	0.04805	1.38712e-21
		0.22217	0.02905	0.04635	2.54233e-15	0.04635	8.46613e-22
		0.21511	0.0284	0.0447	1.49869e-15	0.0447	4.9943e-22
		0.20828	0.02776	0.04311	8.53985e-16	0.04311	2.84751e-22
		0.20166	0.02713	0.04158	4.70354e-16	0.04158	1.56907e-22
		0.19525	0.0265	0.0401	2.50389e-16	0.0401	8.35593e-23
		0.18904	0.02589	0.03867	1.28826e-16	0.03867	4.30044e-23
		0.18303	0.02527	0.0373	6.4058e-17	0.0373	2.1389e-23
		0.17721	0.02463	0.03597	3.07835e-17	0.03597	1.02806e-23
		0.17158	0.02396	0.0347	1.42964e-17	0.0347	4.77524e-24
		0.16613	0.02326	0.03346	6.41639e-18	0.03346	2.14346e-24
		0.16085	0.02251	0.03227	2.78296e-18	0.03227	9.2977e-25
		0.15573	0.02172	0.03113	1.16646e-18	0.03113	3.89739e-25
		0.15078	0.0209	0.03002	4.72472e-19	0.03002	1.57873e-25
		0.14599	0.02005	0.02895	1.84936e-19	0.02895	6.17984e-26
		0.14135	0.0192	0.02792	6.99529e-20	0.02792	2.33765e-26
		0.13686	0.01837	0.02693	2.55696e-20	0.02693	8.54501e-27
		0.13251	0.01757	0.02597	9.03186e-21	0.02597	3.0184e-27
		0.1283	0.01681	0.02505	3.08292e-21	0.02505	1.03032e-27
		0.12422	0.0161	0.02416	1.0169e-21	0.02416	3.39858e-28
		0.12027	0.01544	0.0233	3.24137e-22	0.0233	1.08331e-28
		0.11645	0.0148	0.02247	9.98405e-23	0.02247	3.33684e-29
		0.11275	0.01416	0.02167	2.97177e-23	0.02167	9.93225e-30
		0.10916	0.0135	0.0209	8.54776e-24	0.0209	2.85686e-30
		0.10569	0.01279	0.02016	2.37585e-24	0.02016	7.94067e-31
		0.10233	0.01202	0.01944	6.38137e-25	0.01944	2.13282e-31
		0.09908	0.01117	0.01875	1.65629e-25	0.01875	5.53579e-32
		0.09593	0.01024	0.01809	4.15422e-26	0.01809	1.38846e-32
		0.09288	0.00924	0.01744	1.00686e-26	0.01744	3.36523e-33
		0.08993	0.0082	0.01682	2.35818e-27	0.01682	7.88177e-34
		0.08707	0.00713	0.01623	5.33721e-28	0.01623	1.78386e-34
		0.0843	0.00607	0.01565	1.16729e-28	0.01565	3.90144e-35
		0.08163	0.00506	0.01509	2.467e-29	0.01509	8.24551e-36
		0.07903	0.00412	0.01456	5.03836e-30	0.01456	1.68398e-36
		0.07652	0.00328	0.01404	9.94344e-31	0.01404	3.32342e-37
		0.07409	0.00254	0.01354	1.89632e-31	0.01354	6.33812e-38
		0.07173	0.00193	0.01306	3.49474e-32	0.01306	1.16806e-38
		0.06945	0.00142	0.01259	6.22365e-33	0.01259	2.08015e-39
		0.06724	0.00102	0.01215	1.07103e-33	0.01215	3.57975e-40
		0.06511	0.000717949	0.01172	1.7811e-34	0.01172	5.95303e-41
		0.06304	0.000490424	0.0113	2.86222e-35	0.0113	9.56647e-42
		0.06103	0.000326281	0.0109	4.44471e-36	0.0109	1.48557e-42
		0.05909	0.00021139	0.01051	6.66979e-37	0.01051	2.22926e-43
		0.05722	0.00013335	0.01014	9.67182e-38	0.01014	3.23264e-44
		0.0554	8.18974e-05	0.00978	1.35529e-38	0.00978	4.52982e-45
		0.05364	4.8964e-05	0.00943	1.8352e-39	0.00943	6.13385e-46
		0.05193	2.84959e-05	0.00909	2.40139e-40	0.00909	8.02623e-47
		0.05028	1.61421e-05	0.00877	3.03647e-41	0.00877	1.01489e-47
		0.04868	8.90001e-06	0.00846	3.71025e-42	0.00846	1.24009e-48
		0.04714	4.77588e-06	0.00816	4.38092e-43	0.00816	1.46425e-49
		0.04564	2.49422e-06	0.00787	4.99867e-44	0.00787	1.67072e-50
		0.04419	1.26773e-06	0.00759	5.51152e-45	0.00759	1.84213e-51
		0.04278	6.27064e-07	0.00732	5.8724e-46	0.00732	1.96275e-52
		0.04142	3.01848e-07	0.00706	6.04628e-47	0.00706	2.02087e-53
		0.04011	1.414e-07	0.00681	6.01572e-48	0.00681	2.01065e-54
		0.03883	6.44593e-08	0.00657	5.78383e-49	0.00657	1.93315e-55
		0.0376	2.85954e-08	0.00633	5.37366e-50	0.00633	1.79605e-56
		0.0364	1.23446e-08	0.00611	4.8245e-51	0.00611	1.61251e-57
		0.03524	5.18587e-09	0.00589	4.18565e-52	0.00589	1.39898e-58
		0.03412	2.11998e-09	0.00568	3.50914e-53	0.00568	1.17287e-59
		0.03304	8.43342e-10	0.00548	2.84293e-54	0.00548	9.502e-61
		0.03199	3.26464e-10	0.00528	2.22566e-55	0.00528	7.43888e-62
		0.03097	1.22978e-10	0.0051	1.68375e-56	0.0051	5.62766e-63
		0.02999	4.50791e-11	0.00492	1.23091e-57	0.00492	4.11411e-64
		0.02904	1.60798e-11	0.00474	8.69565e-59	0.00474	2.90638e-65
		0.02811	5.58137e-12	0.00457	5.93616e-60	0.00457	1.98406e-66
		0.02722	1.8852e-12	0.00441	3.91594e-61	0.00441	1.30884e-67
		0.02635	6.19624e-13	0.00425	2.49629e-62	0.00425	8.34342e-69
		0.02552	1.98177e-13	0.0041	1.53773e-63	0.0041	5.13961e-70
		0.02471	6.16783e-14	0.00396	9.15364e-65	0.00396	3.05945e-71
		0.02392	1.86795e-14	0.00382	5.26545e-66	0.00382	1.75989e-72
		0.02316	5.50492e-15	0.00368	2.92687e-67	0.00368	9.78258e-74
		0.02242	1.57867e-15	0.00355	1.57217e-68	0.00355	5.25472e-75
		0.02171	4.40538e-16	0.00342	8.16063e-70	0.00342	2.72755e-76
		0.02102	1.19627e-16	0.0033	4.09332e-71	0.0033	1.36812e-77
		0.02035	3.16102e-17	0.00318	1.98406e-72	0.00318	6.63138e-79
		0.01971	8.12788e-18	0.00307	9.29311e-74	0.00307	3.10606e-80
		0.01908	2.03367e-18	0.00296	4.20625e-75	0.00296	1.40587e-81
		0.01847	4.9515e-19	0.00286	1.83974e-76	0.00286	6.14903e-83
		0.01789	1.17313e-19	0.00275	7.77582e-78	0.00275	2.59894e-84
		0.01732	2.70462e-20	0.00266	3.17587e-79	0.00266	1.06148e-85
		0.01677	6.06764e-21	0.00256	1.25345e-80	0.00256	4.18945e-87
		0.01623	1.3246e-21	0.00247	4.78057e-82	0.00247	1.59783e-88
		0.01572	2.81387e-22	0.00238	1.76189e-83	0.00238	5.88883e-90
		0.01522	5.81667e-23	0.0023	6.2749e-85	0.0023	2.09728e-91
		0.01473	1.17003e-23	0.00222	2.15954e-86	0.00222	7.2179e-93
		0.01427	2.2902e-24	0.00214	7.18198e-88	0.00214	2.40045e-94
		0.01381	4.36215e-25	0.00206	2.3081e-89	0.00206	7.71442e-96
		0.01337	8.08502e-26	0.00199	7.1679e-91	0.00199	2.39575e-97
		0.01295	1.45819e-26	0.00192	2.15108e-92	0.00192	7.18963e-99
		0.01254	2.55916e-27	0.00185	6.23806e-94	0.00185	2.08497e-100
		0.01214	4.37054e-28	0.00178	1.74812e-95	0.00178	5.84278e-102
		0.01175	7.26313e-29	0.00172	4.73389e-97	0.00172	1.58222e-103
		0.01138	1.17453e-29	0.00166	1.23878e-98	0.00166	4.14041e-105
		0.01102	1.84824e-30	0.0016	3.13254e-100	0.0016	1.047e-106
		0.01067	2.83012e-31	0.00154	7.65469e-102	0.00154	2.55845e-108
		0.01033	4.217e-32	0.00149	1.80753e-103	0.00149	6.04137e-110
		0.01	6.11441e-33	0.00144	4.1245e-105	0.00144	1.37855e-111
		--	0.00139	9.09463e-107	0.00139	3.03973e-113
		--	0.00134	1.93788e-108	0.00134	6.47703e-115
		--	0.00129	3.9902e-110	0.00129	1.33366e-116
		--	0.00124	7.93946e-112	0.00124	2.65363e-118
		--	0.0012	1.52656e-113	0.0012	5.10228e-120
		--	0.00116	2.83639e-115	0.00116	9.48016e-122
		--	0.00111	5.09267e-117	0.00111	1.70214e-123
		--	0.00108	8.83592e-119	0.00108	2.95326e-125
		--	0.00104	1.48145e-120	0.00104	4.95148e-127
		--	0.001	2.4002e-122	0.001	8.02227e-129
		--	--	--	--	--
		--	--	--	--	--
		--	--	--	--	--
		--	--	--	--	--
		--	--	--	--	--
		--	--	--	--	--
		--	--	--	--	--
		--	--	--	--	--
		--	--	--	--	--
		--	--	--	--	--
		--	--	--	--	--
		--	--	--	--	--
		--	--	--	--	--
		--	--	--	--	--
		--	--	--	--	--
		--	--	--	--	--
		--	--	--	--	--
		--	--	--	--	--
		--	--	--	--	--
		--	--	--	--	--
		--	--	--	--	--
		--	--	--	--	--
		--	--	--	--	--
		--	--	--	--	--
		--	--	--	--	--
		--	--	--	--	--
		--	--	--	--	--
		--	--	--	--	--
		--	--	--	--	--
		--	--	--	--	--
		--	--	--	--	--
		--	--	--	--	--
		--	--	--	--	--
		--	--	--	--	--
		--	--	--	--	--
		--	--	--	--	--
		--	--	--	--	--
		--	--	--	--	--
		--	--	--	--	--
		--	--	--	--	--
		--	--	--	--	--
		--	--	--	--	--
		--	--	--	--	--
		--	--	--	--	--
		--	--	--	--	--
		--	--	--	--	--
		--	--	--	--	--
		--	--	--	--	--
		--	--	--	--	--
		--	--	--	--	--
		--	--	--	--	--
		--	--	--	--	--
		--	--	--	--	--
		--	--	--	--	--
		--	--	--	--	--
		--	--	--	--	--
		--	--	--	--	--
		--	--	--	--	--
		--	--	--	--	--
		--	--	--	--	--
		--	--	--	--	--
		--	--	--	--	--
		--	--	--	--	--
		--	--	--	--	--
		--	--	--	--	--
		--	--	--	--	--
		--	--	--	--	--
		--	--	--	--	--
		--	--	--	--	--
		--	--	--	--	--
		--	--	--	--	--
		--	--	--	--	--
		--	--	--	--	--
		--	--	--	--	--
		--	--	--	--	--
		--	--	--	--	--
		--	--	--	--	--
		--	--	--	--	--
		--	--	--	--	--
		--	--	--	--	--
		--	--	--	--
		--	--	--	--
			--	--
			--	--
			--	--
			--	--
			--	--
			--	--
			--	--
			--	--
			--	--
			--	--
			--	--
			--	--
			--	--
			--	--
			--	--
			--	--
			--	--
			--	--
			--	--
			--	--
			--	--
			--	--
			--	--
			--	--
			--	--
			--	--
			--	--
			--	--

## Sheet: Figure 3d
	1000/T K-1	0	0.03	0.05	0.1	0.2
	1.0277	0.09988	0.05	0.07237	0.07677	0.08231
	1.0834	0.25036	0.11	0.15059	0.17643	0.19927
	1.1455	0.6187	0.26	0.31789	0.34271	0.41014
	1.2151	1.77111	0.68	0.77741	0.87411	0.94288
	1.2937	4.72246	2.12911	2.17776	2.55948	2.72012

## Sheet: Figure 3e
	C/H-BSCF-PM		C/H-BSCF
	Z'	Z' '	Z'	Z' '
	0	0.00538	1.31728e-16	0.000314729
	0.00398	-0.000575315	0.00267	-0.00359
	0.00748	-0.00528	0.00528	-0.00659
	0.01135	-0.00882	0.00789	-0.00902
	0.01442	-0.01144	0.01056	-0.01083
	0.01775	-0.01347	0.01317	-0.01242
	0.02125	-0.01495	0.01572	-0.01378
	0.0241	-0.01634	0.01821	-0.01491
	0.02712	-0.01729	0.0207	-0.016
	0.03029	-0.01832	0.02326	-0.01696
	0.03346	-0.01926	0.02593	-0.01803
	0.03626	-0.02035	0.02848	-0.01914
	0.0389	-0.02138	0.03103	-0.02028
	0.04202	-0.02268	0.03393	-0.02156
	0.04541	-0.02405	0.03678	-0.02306
	0.04799	-0.02583	0.03981	-0.02487
	0.05111	-0.02795	0.0426	-0.02643
	0.05342	-0.03073	0.04675	-0.02925
	0.0588	-0.03298	0.0506	-0.03176
	0.06214	-0.0366	0.05517	-0.03442
	0.06693	-0.04105	0.06063	-0.03721
	0.07247	-0.04601	0.06638	-0.04019
	0.0786	-0.0506	0.07261	-0.04306
	0.08565	-0.05638	0.08027	-0.0461
	0.0935	-0.06243	0.0878	-0.04867
	0.10308	-0.06902	0.09617	-0.05101
	0.11379	-0.0754	0.10506	-0.05297
	0.12578	-0.08194	0.11426	-0.05443
	0.1395	-0.08848	0.12369	-0.0554
	0.1543	-0.09445	0.13324	-0.05588
	0.17055	-0.09951	0.14285	-0.05598
	0.18792	-0.10392	0.15229	-0.05566
	0.20589	-0.10711	0.16148	-0.05478
	0.22467	-0.10931	0.17068	-0.0537
	0.24345	-0.11001	0.17928	-0.05216
	0.26227	-0.10955	0.1877	-0.05028
	0.2811	-0.10793	0.19548	-0.04831
	0.29881	-0.10542	0.20301	-0.04607
	0.31667	-0.10231	0.21001	-0.04399
	0.33291	-0.09772	0.21648	-0.04154
	0.34836	-0.09273	0.22282	-0.03861
	0.36315	-0.08782	0.22822	-0.0363
	0.37585	-0.08146	0.23249	-0.03349
	0.38822	-0.07595	0.237	-0.03066
	0.39973	-0.06936	0.24074	-0.02857
	0.4099	-0.06467	0.24442	-0.02581
	0.41894	-0.05917	0.24721	-0.02367
	0.4269	-0.05284	0.24911	-0.02113
	0.43433	-0.04922	0.25094	-0.0184
	0.44019	-0.04387	0.25178	-0.01618
	0.44649	-0.04066	0.25213	-0.01376
	0.45031	-0.03637	--	--
	0.45563	-0.03409	--	--
	0.45838	-0.03033	--	--
	--	--	--	--
	--	--	--	--
	--	--	--	--
	--	--	--	--
	--	--	--	--
	--	--	--	--
	--	--	--	--
	--	--	--	--
	--	--	--	--
	--	--	--	--

## Sheet: Figure 3f
		C/H-BSCF-PM		C/H-BSCF
		Frequency (Hz)	DRT Ω cm2 s	Frequency (Hz)	DRT Ω cm2 s
		100000	1.11106e-31	100000	3.85612e-38
		96577.8	8.89923e-31	96445.7	4.16483e-37
		93272.6	6.90552e-30	93017.7	4.34682e-36
		90080.6	5.19124e-29	89711.6	4.38403e-35
		86997.8	3.78073e-28	86523	4.27271e-34
		84020.6	2.66755e-27	83447.7	4.02403e-33
		81145.2	1.82339e-26	80481.7	3.66223e-32
		78368.2	1.20747e-25	77621.2	3.22076e-31
		75686.2	7.74647e-25	74862.3	2.73715e-30
		73096.1	4.81462e-24	72201.5	2.24784e-29
		70594.5	2.89902e-23	69635.2	1.78386e-28
		68178.6	1.69111e-22	67160.2	1.36799e-27
		65845.4	9.55701e-22	64773.1	1.01376e-26
		63592	5.23242e-21	62470.9	7.25959e-26
		61415.7	2.77533e-20	60250.5	5.02363e-25
		59314	1.42612e-19	58109	3.35932e-24
		57284.1	7.09954e-19	56043.7	2.17076e-23
		55323.7	3.424e-18	54051.7	1.3555e-22
		53430.4	1.59981e-17	52130.5	8.17929e-22
		51601.9	7.24159e-17	50277.7	4.76935e-21
		49835.9	3.17563e-16	48490.7	2.68739e-20
		48130.4	1.34914e-15	46767.2	1.46329e-19
		46483.3	5.55281e-15	45104.9	7.69937e-19
		44892.5	2.21412e-14	43501.8	3.9148e-18
		43356.2	8.55301e-14	41955.6	1.92349e-17
		41872.4	3.20087e-13	40464.4	9.13271e-17
		40439.4	1.16051e-12	39026.1	4.19021e-16
		39055.5	4.07622e-12	37639	1.85781e-15
		37718.9	1.38707e-11	36301.2	7.95961e-15
		36428.1	4.57268e-11	35011	3.29542e-14
		35181.5	1.4604e-10	33766.6	1.31843e-13
		33977.5	4.51862e-10	32566.4	5.09721e-13
		32814.7	1.35447e-09	31408.9	1.9043e-12
		31691.7	3.93336e-09	30292.6	6.87487e-12
		30607.1	1.1066e-08	29215.9	2.3984e-11
		29559.7	3.01609e-08	28177.5	8.0855e-11
		28548.1	7.96398e-08	27175.9	2.63402e-10
		27571.1	2.03726e-07	26210	8.292e-10
		26627.5	5.04888e-07	25278.5	2.52247e-09
		25716.3	1.2122e-06	24380	7.41518e-09
		24836.2	2.81956e-06	23513.4	2.10642e-08
		23986.2	6.35362e-06	22677.7	5.78223e-08
		23165.4	1.38705e-05	21871.7	1.53382e-07
		22372.6	2.93354e-05	21094.3	3.93168e-07
		21607	6.01068e-05	20344.5	9.73894e-07
		20867.5	0.000119312	19621.4	2.33116e-06
		20153.4	0.000229445	18924	5.39213e-06
		19463.7	0.000427466	18251.4	1.20525e-05
		18797.6	0.000771535	17602.7	2.60327e-05
		18154.3	0.00135	16977.1	5.43364e-05
		17533	0.00229	16373.6	0.000109595
		16933	0.00375	15791.7	0.000213607
		16353.5	0.00596	15230.4	0.000402318
		15793.8	0.00919	14689.1	0.000732236
		15253.3	0.01371	14167	0.00129
		14731.3	0.01981	13663.4	0.00219
		14227.2	0.02775	13177.8	0.00359
		13740.3	0.03765	12709.4	0.0057
		13270.1	0.0495	12257.7	0.00875
		12815.9	0.06303	11822	0.01297
		12377.3	0.07777	11401.8	0.01857
		11953.8	0.09295	10996.6	0.0257
		11544.7	0.10763	10605.7	0.03437
		11149.6	0.12074	10228.8	0.04441
		10768	0.13122	9865.2	0.05546
		10399.5	0.13815	9514.57	0.06693
		10043.6	0.14092	9176.39	0.07805
		9699.9	0.13925	8850.24	0.08796
		9367.95	0.13331	8535.67	0.09579
		9047.36	0.12364	8232.29	0.10081
		8737.74	0.1111	7939.69	0.10254
		8438.71	0.09671	7657.49	0.1008
		8149.91	0.08155	7385.32	0.09577
		7871	0.06663	7122.83	0.08797
		7601.64	0.05274	6869.66	0.07812
		7341.5	0.04044	6625.49	0.06709
		7090.25	0.03004	6390	0.05576
		6847.61	0.02162	6162.88	0.04487
		6613.26	0.01507	5943.84	0.03499
		6386.94	0.01018	5732.57	0.0265
		6168.37	0.00666	5528.82	0.01952
		5957.27	0.00422	5332.31	0.01404
		5753.4	0.00259	5142.79	0.00991
		5556.5	0.00154	4960	0.0069
		5366.34	0.000889852	4783.7	0.00478
		5182.7	0.000496943	4613.68	0.00331
		5005.33	0.000268859	4449.69	0.00232
		4834.04	0.000140921	4291.54	0.00164
		4668.61	7.15585e-05	4139	0.00118
		4508.83	3.52047e-05	3991.89	0.000850598
		4354.53	1.67839e-05	3850.01	0.000615345
		4205.51	7.76386e-06	3713.17	0.000442158
		4061.59	3.50754e-06	3581.19	0.000313309
		3922.59	1.60066e-06	3453.91	0.000217647
		3788.35	8.53645e-07	3331.14	0.000147584
		3658.7	7.43615e-07	3212.75	9.74334e-05
		3533.49	1.13165e-06	3098.55	6.26306e-05
		3412.57	2.15214e-06	2988.42	3.94701e-05
		3295.78	4.21736e-06	2882.21	2.5087e-05
		3182.99	8.11179e-06	2779.76	1.75561e-05
		3074.06	1.51704e-05	2680.96	1.60679e-05
		2968.86	2.75436e-05	2585.67	2.12122e-05
		2867.26	4.85507e-05	2493.77	3.54252e-05
		2769.13	8.31145e-05	2405.14	6.36599e-05
		2674.37	0.000138254	2319.65	0.000114299
		2582.84	0.000223592	2237.2	0.000200269
		2494.45	0.000351804	2157.69	0.000340196
		2409.09	0.000538947	2081	0.000559335
		2326.64	0.000804571	2007.03	0.000889864
		2247.02	0.00117	1935.7	0.00137
		2170.12	0.00167	1866.89	0.00204
		2095.85	0.00231	1800.54	0.00295
		2024.13	0.00315	1736.54	0.00412
		1954.86	0.00419	1674.82	0.00559
		1887.96	0.00547	1615.29	0.00736
		1823.35	0.007	1557.88	0.0094
		1760.95	0.0088	1502.51	0.01168
		1700.68	0.01087	1449.11	0.01413
		1642.48	0.01319	1397.6	0.01668
		1586.27	0.01573	1347.93	0.01922
		1531.99	0.01844	1300.02	0.0217
		1479.56	0.02126	1253.81	0.02403
		1428.92	0.02412	1209.25	0.02619
		1380.02	0.02693	1166.27	0.02817
		1332.8	0.02962	1124.81	0.02997
		1287.18	0.03213	1084.83	0.03162
		1243.13	0.03441	1046.28	0.03317
		1200.59	0.03643	1009.09	0.03464
		1159.5	0.0382	973.223	0.03605
		1119.82	0.03973	938.631	0.03743
		1081.5	0.04105	905.27	0.03875
		1044.49	0.0422	873.094	0.04001
		1008.74	0.0432	842.061	0.04118
		974.222	0.0441	812.132	0.04223
		940.882	0.04489	783.267	0.04314
		908.682	0.04559	755.427	0.04391
		877.585	0.04617	728.577	0.04454
		847.552	0.04663	702.681	0.04505
		818.547	0.04695	677.706	0.04548
		790.534	0.04711	653.618	0.04584
		763.48	0.04713	630.387	0.04617
		737.352	0.04701	607.981	0.04648
		712.118	0.04677	586.372	0.0468
		687.747	0.04643	565.53	0.04712
		664.211	0.04604	545.43	0.04745
		641.48	0.04563	526.043	0.04778
		619.527	0.04523	507.346	0.04811
		598.326	0.04485	489.314	0.04843
		577.85	0.04452	471.922	0.04874
		558.074	0.04425	455.149	0.04905
		538.975	0.04403	438.971	0.04938
		520.53	0.04387	423.369	0.04973
		502.717	0.04376	408.321	0.05012
		485.513	0.04372	393.808	0.05057
		468.897	0.04375	379.811	0.05107
		452.85	0.04387	366.312	0.05162
		437.353	0.04408	353.292	0.05224
		422.385	0.04439	340.735	0.05291
		407.93	0.04484	328.624	0.05363
		393.97	0.04542	316.944	0.05439
		380.487	0.04615	305.679	0.05519
		367.466	0.04704	294.814	0.05601
		354.891	0.04807	284.336	0.05686
		342.745	0.04925	274.229	0.05775
		331.016	0.05057	264.482	0.05866
		319.688	0.05203	255.082	0.05959
		308.747	0.05362	246.016	0.06056
		298.181	0.05534	237.272	0.06155
		287.977	0.05718	228.838	0.06255
		278.121	0.05914	220.705	0.06357
		268.603	0.06121	212.86	0.0646
		259.411	0.06341	205.294	0.06562
		250.534	0.06571	197.998	0.06663
		241.96	0.06813	190.96	0.06762
		233.679	0.07064	184.173	0.06859
		225.682	0.07325	177.627	0.06953
		217.959	0.07594	171.314	0.07044
		210.5	0.07871	165.225	0.07132
		203.296	0.08153	159.352	0.07216
		196.339	0.08441	153.688	0.07296
		189.619	0.08733	148.226	0.07373
		183.13	0.09029	142.957	0.07445
		176.863	0.09326	137.876	0.07512
		170.81	0.09626	132.976	0.07574
		164.965	0.09927	128.249	0.07631
		159.319	0.10228	123.691	0.07682
		153.867	0.10529	119.295	0.07727
		148.601	0.10829	115.055	0.07767
		143.516	0.11127	110.965	0.078
		138.604	0.11423	107.021	0.07828
		133.861	0.11715	103.217	0.0785
		129.28	0.12003	99.5486	0.07867
		124.856	0.12287	96.0104	0.07878
		120.583	0.12565	92.5979	0.07884
		116.456	0.12838	89.3067	0.07885
		112.471	0.13104	86.1325	0.07882
		108.622	0.13363	83.0711	0.07873
		104.904	0.13615	80.1185	0.0786
		101.314	0.1386	77.2709	0.07843
		97.8472	0.14097	74.5244	0.07822
		94.4986	0.14327	71.8756	0.07797
		91.2646	0.14548	69.3209	0.07768
		88.1413	0.14761	66.8571	0.07737
		85.1249	0.14965	64.4808	0.07702
		82.2118	0.1516	62.1889	0.07665
		79.3982	0.15347	59.9786	0.07626
		76.6811	0.15524	57.8467	0.07584
		74.0568	0.15693	55.7907	0.07541
		71.5224	0.15852	53.8077	0.07497
		69.0747	0.16002	51.8953	0.07451
		66.7109	0.16143	50.0508	0.07404
		64.4278	0.16276	48.2718	0.07356
		62.223	0.16399	46.5561	0.07307
		60.0936	0.16514	44.9013	0.07258
		58.037	0.1662	43.3054	0.07209
		56.0509	0.16717	41.7662	0.07159
		54.1326	0.16806	40.2817	0.07109
		52.2801	0.16887	38.85	0.07059
		50.4909	0.1696	37.4691	0.07009
		48.763	0.17024	36.1374	0.06959
		47.0942	0.1708	34.853	0.0691
		45.4826	0.17129	33.6142	0.0686
		43.926	0.17169	32.4194	0.06811
		42.4228	0.17203	31.2672	0.06761
		40.971	0.17229	30.1558	0.06712
		39.5689	0.17247	29.084	0.06663
		38.2147	0.17259	28.0503	0.06613
		36.9069	0.17263	27.0533	0.06564
		35.6439	0.17261	26.0917	0.06514
		34.4241	0.17251	25.1644	0.06464
		33.246	0.17236	24.2699	0.06414
		32.1082	0.17213	23.4073	0.06363
		31.0094	0.17184	22.5754	0.06312
		29.9482	0.17149	21.773	0.0626
		28.9233	0.17107	20.9991	0.06207
		27.9335	0.17059	20.2527	0.06154
		26.9775	0.17005	19.5329	0.061
		26.0543	0.16945	18.8386	0.06045
		25.1626	0.16878	18.169	0.05989
		24.3015	0.16806	17.5233	0.05931
		23.4699	0.16728	16.9004	0.05873
		22.6667	0.16645	16.2997	0.05814
		21.891	0.16556	15.7204	0.05753
		21.1418	0.16461	15.1616	0.05692
		20.4183	0.16361	14.6228	0.05629
		19.7195	0.16255	14.103	0.05565
		19.0447	0.16145	13.6018	0.05501
		18.3929	0.16029	13.1183	0.05435
		17.7634	0.15908	12.6521	0.05369
		17.1556	0.15783	12.2024	0.05302
		16.5684	0.15653	11.7687	0.05235
		16.0014	0.15519	11.3504	0.05167
		15.4538	0.15381	10.9469	0.05099
		14.925	0.15239	10.5579	0.05031
		14.4142	0.15093	10.1826	0.04963
		13.9209	0.14943	9.82067	0.04895
		13.4445	0.14791	9.47163	0.04829
		12.9844	0.14635	9.13497	0.04762
		12.54	0.14477	8.81029	0.04697
		12.1109	0.14316	8.49714	0.04634
		11.6964	0.14153	8.19514	0.04571
		11.2961	0.13989	7.90385	0.04511
		10.9096	0.13822	7.62293	0.04452
		10.5362	0.13655	7.35198	0.04396
		10.1756	0.13487	7.09067	0.04341
		9.8274	0.13318	6.83865	0.04289
		9.49108	0.13148	6.59559	0.0424
		9.16627	0.12979	6.36116	0.04192
		8.85258	0.12809	6.13507	0.04147
		8.54962	0.1264	5.91701	0.04105
		8.25704	0.12472	5.7067	0.04065
		7.97446	0.12304	5.50387	0.04027
		7.70156	0.12138	5.30824	0.03991
		7.43799	0.11973	5.11957	0.03957
		7.18344	0.11809	4.93761	0.03925
		6.93761	0.11647	4.76211	0.03894
		6.70019	0.11486	4.59285	0.03864
		6.47089	0.11327	4.42961	0.03834
		6.24944	0.1117	4.27217	0.03804
		6.03557	0.11015	4.12032	0.03773
		5.82902	0.10861	3.97387	0.03742
		5.62954	0.1071	3.83263	0.03708
		5.43688	0.1056	3.69641	0.03672
		5.25082	0.10412	3.56503	0.03633
		5.07112	0.10266	3.43832	0.03591
		4.89757	0.10121	3.31611	0.03545
		4.72997	0.09978	3.19824	0.03494
		4.5681	0.09837	3.08457	0.03439
		4.41177	0.09696	2.97493	0.03378
		4.26079	0.09557	2.8692	0.03311
		4.11497	0.09419	2.76722	0.03237
		3.97415	0.09282	2.66886	0.03155
		3.83814	0.09146	2.574	0.03067
		3.70679	0.09011	2.48252	0.0297
		3.57994	0.08876	2.39428	0.02866
		3.45742	0.08742	2.30918	0.02755
		3.3391	0.08608	2.22711	0.02636
		3.22483	0.08474	2.14795	0.02512
		3.11447	0.0834	2.0716	0.02381
		3.00788	0.08207	1.99797	0.02244
		2.90495	0.08074	1.92696	0.02103
		2.80553	0.07941	1.85847	0.01957
		2.70952	0.07808	1.79241	0.01806
		2.61679	0.07675	1.72871	0.01651
		2.52724	0.07543	1.66726	0.01494
		2.44075	0.0741	1.608	0.01335
		2.35722	0.07278	1.55085	0.01176
		2.27655	0.07146	1.49573	0.01019
		2.19864	0.07014	1.44257	0.00868
		2.1234	0.06883	1.39129	0.00724
		2.05073	0.06753	1.34184	0.00591
		1.98055	0.06623	1.29415	0.00471
		1.91277	0.06493	1.24815	0.00366
		1.84731	0.06365	1.20379	0.00277
		1.78409	0.06238	1.161	0.00204
		1.72304	0.06111	1.11974	0.00146
		1.66407	0.05986	1.07994	0.00101
		1.60712	0.05863	1.04155	0.000682052
		1.55212	0.0574	1.00453	0.000445007
		1.49901	0.05619	0.96883	0.000281249
		1.44771	0.055	0.9344	0.000172105
		1.39816	0.05382	0.90118	0.000101933
		1.35031	0.05266	0.86915	5.84151e-05
		1.3041	0.05152	0.83826	3.2383e-05
		1.25947	0.05039	0.80847	1.73621e-05
		1.21637	0.04929	0.77973	9.00143e-06
		1.17474	0.0482	0.75202	4.51219e-06
		1.13454	0.04713	0.72529	2.18667e-06
		1.09571	0.04608	0.69951	1.02439e-06
		1.05822	0.04505	0.67465	4.63869e-07
		1.022	0.04404	0.65067	2.03028e-07
		0.98703	0.04305	0.62754	8.58864e-08
		0.95325	0.04208	0.60524	3.51145e-08
		0.92063	0.04112	0.58372	1.38749e-08
		0.88912	0.04018	0.56298	5.29835e-09
		0.85869	0.03926	0.54297	1.95531e-09
		0.82931	0.03836	0.52367	6.9734e-10
		0.80092	0.03747	0.50506	2.40341e-10
		0.77351	0.0366	0.48711	8.00504e-11
		0.74704	0.03575	0.46979	2.57673e-11
		0.72148	0.03491	0.45309	8.01685e-12
		0.69679	0.03408	0.43699	2.41207e-12
		0.67294	0.03327	0.42146	7.03121e-13
		0.64991	0.03248	0.40648	1.99948e-13
		0.62767	0.03169	0.39203	5.69062e-14
		0.60619	0.03092	0.3781	1.76736e-14
		0.58544	0.03017	0.36466	7.32734e-15
		0.56541	0.02942	0.3517	4.74569e-15
		0.54606	0.02869	0.3392	4.18512e-15
		0.52737	0.02797	0.32714	4.13927e-15
		0.50932	0.02726	0.31551	4.22735e-15
		0.49189	0.02657	0.3043	4.35693e-15
		0.47506	0.02589	0.29348	4.50693e-15
		0.4588	0.02522	0.28305	4.6734e-15
		0.4431	0.02456	0.27299	4.85654e-15
		0.42794	0.02391	0.26329	5.05764e-15
		0.41329	0.02328	0.25393	5.2786e-15
		0.39915	0.02265	0.24491	5.52191e-15
		0.38549	0.02204	0.2362	5.79089e-15
		0.3723	0.02144	0.22781	6.09006e-15
		0.35956	0.02085	0.21971	6.42571e-15
		0.34725	0.02027	0.2119	6.80663e-15
		0.33537	0.01971	0.20437	7.24513e-15
		0.32389	0.01916	0.1971	7.75838e-15
		0.31281	0.01862	0.1901	8.37003e-15
		0.3021	0.0181	0.18334	9.11217e-15
		0.29176	0.01759	0.17683	1.00276e-14
		0.28178	0.01709	0.17054	1.1172e-14
		0.27213	0.0166	0.16448	1.26161e-14
		0.26282	0.01612	0.15863	1.44469e-14
		0.25383	0.01565	0.15299	1.67673e-14
		0.24514	0.01519	0.14756	1.9694e-14
		0.23675	0.01473	0.14231	2.33522e-14
		0.22865	0.01429	0.13725	2.7868e-14
		0.22082	0.01386	0.13238	3.33567e-14
		0.21327	0.01344	0.12767	3.99096e-14
		0.20597	0.01304	0.12313	4.7578e-14
		0.19892	0.01264	0.11876	5.63571e-14
		0.19211	0.01226	0.11454	6.61679e-14
		0.18554	0.01189	0.11046	7.68409e-14
		0.17919	0.01153	0.10654	8.8101e-14
		0.17306	0.01117	0.10275	9.95585e-14
		0.16713	0.01082	0.0991	1.10709e-13
		0.16141	0.01047	0.09558	1.20951e-13
		0.15589	0.01012	0.09218	1.29617e-13
		0.15055	0.00978	0.0889	1.36037e-13
		0.1454	0.00944	0.08574	1.39611e-13
		0.14043	0.00911	0.0827	1.39895e-13
		0.13562	0.00879	0.07976	1.36675e-13
		0.13098	0.00848	0.07692	1.30023e-13
		0.1265	0.00818	0.07419	1.20306e-13
		0.12217	0.00789	0.07155	1.08152e-13
		0.11799	0.00762	0.06901	9.43788e-14
		0.11395	0.00735	0.06656	7.98855e-14
		0.11005	0.00707	0.06419	6.55435e-14
		0.10628	0.0068	0.06191	5.20976e-14
		0.10265	0.00652	0.05971	4.00988e-14
		0.09913	0.00624	0.05759	2.98748e-14
		0.09574	0.00594	0.05554	2.15377e-14
		0.09246	0.00565	0.05356	1.50212e-14
		0.0893	0.00536	0.05166	1.01328e-14
		0.08624	0.00508	0.04982	6.60994e-15
		0.08329	0.00481	0.04805	4.16916e-15
		0.08044	0.00456	0.04635	2.54233e-15
		0.07769	0.00433	0.0447	1.49869e-15
		0.07503	0.00411	0.04311	8.53985e-16
		0.07246	0.0039	0.04158	4.70354e-16
		0.06998	0.0037	0.0401	2.50389e-16
		0.06759	0.00348	0.03867	1.28826e-16
		0.06527	0.00326	0.0373	6.4058e-17
		0.06304	0.00301	0.03597	3.07835e-17
		0.06088	0.00274	0.0347	1.42964e-17
		0.0588	0.00245	0.03346	6.41639e-18
		0.05679	0.00215	0.03227	2.78296e-18
		0.05484	0.00184	0.03113	1.16646e-18
		0.05297	0.00154	0.03002	4.72472e-19
		0.05115	0.00126	0.02895	1.84936e-19
		0.0494	0.001	0.02792	6.99529e-20
		0.04771	0.000776713	0.02693	2.55696e-20
		0.04608	0.000584319	0.02597	9.03186e-21
		0.0445	0.000427027	0.02505	3.08292e-21
		0.04298	0.000303003	0.02416	1.0169e-21
		0.04151	0.000208663	0.0233	3.24137e-22
		0.04009	0.000139411	0.02247	9.98405e-23
		0.03872	9.03413e-05	0.02167	2.97177e-23
		0.03739	5.67695e-05	0.0209	8.54776e-24
		0.03611	3.45864e-05	0.02016	2.37585e-24
		0.03488	2.04266e-05	0.01944	6.38137e-25
		0.03368	1.16932e-05	0.01875	1.65629e-25
		0.03253	6.48748e-06	0.01809	4.15422e-26
		0.03142	3.48814e-06	0.01744	1.00686e-26
		0.03034	1.81742e-06	0.01682	2.35818e-27
		0.0293	9.17579e-07	0.01623	5.33721e-28
		0.0283	4.48887e-07	0.01565	1.16729e-28
		0.02733	2.12776e-07	0.01509	2.467e-29
		0.0264	9.77214e-08	0.01456	5.03836e-30
		0.02549	4.34838e-08	0.01404	9.94344e-31
		0.02462	1.87469e-08	0.01354	1.89632e-31
		0.02378	7.83044e-09	0.01306	3.49474e-32
		0.02296	3.16881e-09	0.01259	6.22365e-33
		0.02218	1.24238e-09	0.01215	1.07103e-33
		0.02142	4.71909e-10	0.01172	1.7811e-34
		0.02069	1.73662e-10	0.0113	2.86222e-35
		0.01998	6.19141e-11	0.0109	4.44471e-36
		0.01929	2.13852e-11	0.01051	6.66979e-37
		0.01863	7.15605e-12	0.01014	9.67182e-38
		0.018	2.3199e-12	0.00978	1.35529e-38
		0.01738	7.28618e-13	0.00943	1.8352e-39
		0.01679	2.21699e-13	0.00909	2.40139e-40
		0.01621	6.53525e-14	0.00877	3.03647e-41
		0.01566	1.86635e-14	0.00846	3.71025e-42
		0.01512	5.16364e-15	0.00816	4.38092e-43
		0.0146	1.38405e-15	0.00787	4.99867e-44
		0.0141	3.594e-16	0.00759	5.51152e-45
		0.01362	9.04142e-17	0.00732	5.8724e-46
		0.01316	2.20357e-17	0.00706	6.04628e-47
		0.0127	5.20293e-18	0.00681	6.01572e-48
		0.01227	1.19014e-18	0.00657	5.78383e-49
		0.01185	2.63744e-19	0.00633	5.37366e-50
		0.01144	5.66236e-20	0.00611	4.8245e-51
		0.01105	1.17772e-20	0.00589	4.18565e-52
		0.01067	2.37312e-21	0.00568	3.50914e-53
		0.01031	4.63261e-22	0.00548	2.84293e-54
		0.00996	8.76121e-23	0.00528	2.22566e-55
		0.00962	1.60521e-23	0.0051	1.68375e-56
		0.00929	2.84926e-24	0.00492	1.23091e-57
		0.00897	4.89961e-25	0.00474	8.69565e-59
		0.00866	8.16249e-26	0.00457	5.93616e-60
		0.00837	1.31739e-26	0.00441	3.91594e-61
		0.00808	2.05985e-27	0.00425	2.49629e-62
		0.0078	3.12025e-28	0.0041	1.53773e-63
		0.00754	4.57902e-29	0.00396	9.15364e-65
		0.00728	6.51009e-30	0.00382	5.26545e-66
		0.00703	8.96668e-31	0.00368	2.92687e-67
		0.00679	1.19648e-31	0.00355	1.57217e-68
		0.00656	1.54673e-32	0.00342	8.16063e-70
		0.00633	1.93709e-33	0.0033	4.09332e-71
		0.00611	2.35027e-34	0.00318	1.98406e-72
		0.00591	2.76259e-35	0.00307	9.29311e-74
		0.0057	3.1459e-36	0.00296	4.20625e-75
		0.00551	3.4706e-37	0.00286	1.83974e-76
		0.00532	3.70932e-38	0.00275	7.77582e-78
		0.00514	3.84074e-39	0.00266	3.17587e-79
		0.00496	3.85271e-40	0.00256	1.25345e-80
		0.00479	3.74411e-41	0.00247	4.78057e-82
		0.00463	3.52502e-42	0.00238	1.76189e-83
		0.00447	3.21518e-43	0.0023	6.2749e-85
		0.00432	2.84105e-44	0.00222	2.15954e-86
		0.00417	2.43211e-45	0.00214	7.18198e-88
		0.00403	2.01706e-46	0.00206	2.3081e-89
		0.00389	1.62064e-47	0.00199	7.1679e-91
		0.00376	1.26148e-48	0.00192	2.15108e-92
		0.00363	9.51282e-50	0.00185	6.23806e-94
		0.0035	6.94972e-51	0.00178	1.74812e-95
		0.00338	4.91877e-52	0.00172	4.73389e-97
		0.00327	3.37268e-53	0.00166	1.23878e-98
		0.00316	2.2404e-54	0.0016	3.13254e-100
		0.00305	1.4418e-55	0.00154	7.65469e-102
		0.00294	8.98912e-57	0.00149	1.80753e-103
		0.00284	5.42949e-58	0.00144	4.1245e-105
		0.00275	3.17711e-59	0.00139	9.09463e-107
		0.00265	1.80109e-60	0.00134	1.93788e-108
		0.00256	9.89166e-62	0.00129	3.9902e-110
		0.00247	5.263e-63	0.00124	7.93946e-112
		0.00239	2.71287e-64	0.0012	1.52656e-113
		0.00231	1.35474e-65	0.00116	2.83639e-115
		0.00223	6.55407e-67	0.00111	5.09267e-117
		0.00215	3.07184e-68	0.00108	8.83592e-119
		0.00208	1.39481e-69	0.00104	1.48145e-120
		0.00201	6.13571e-71	0.001	2.4002e-122
		0.00194	2.61483e-72
		0.00187	1.07958e-73
		0.00181	4.31811e-75
		0.00175	1.67327e-76
		0.00169	6.28155e-78
		0.00163	2.28454e-79
		0.00157	8.04938e-81
		0.00152	2.74762e-82
		0.00147	9.08616e-84
		0.00142	2.91096e-85
		0.00137	9.03486e-87
		0.00132	2.71667e-88
		0.00128	7.91379e-90
		0.00123	2.23338e-91
		0.00119	6.10619e-93
		0.00115	1.61737e-94
		0.00111	4.1503e-96
		0.00107	1.03176e-97
		0.00104	2.48491e-99
		0.001	5.79792e-101
		--	--	--	--
		--	--	--	--
		--	--	--	--
		--	--	--	--
		--	--	--	--
		--	--	--	--
		--	--	--	--
		--	--	--	--
		--	--	--	--
		--	--	--	--
		--	--	--	--
		--	--	--	--
		--	--	--	--
		--	--	--	--
		--	--	--	--
		--	--	--	--
		--	--	--	--
		--	--	--	--
		--	--	--	--
		--	--	--	--
		--	--	--	--
		--	--	--	--
		--	--	--	--
		--	--	--	--
		--	--	--	--
		--	--	--	--
		--	--	--	--
		--	--	--	--
		--	--	--	--
		--	--	--	--
		--	--	--	--
		--	--	--	--
		--	--	--	--
		--	--	--	--
		--	--	--	--
		--	--	--	--
		--	--	--	--
		--	--	--	--
		--	--	--	--
		--	--	--	--
		--	--	--	--
		--	--	--	--
		--	--	--	--
		--	--	--	--
		--	--	--	--
		--	--	--	--
		--	--	--	--
		--	--	--	--
		--	--	--	--
		--	--	--	--
		--	--	--	--
		--	--	--	--
		--	--	--	--
		--	--	--	--
		--	--	--	--
		--	--	--	--
		--	--	--	--
		--	--	--	--
		--	--	--	--
		--	--	--	--
		--	--	--	--
		--	--	--	--
		--	--	--	--
		--	--	--	--
		--	--	--	--
		--	--	--	--
		--	--	--	--
		--	--	--	--
		--	--	--	--
		--	--	--	--
		--	--	--	--
		--	--	--	--
		--	--	--	--
		--	--	--	--
		--	--	--	--
		--	--	--	--
		--	--	--	--
		--	--	--	--
		--	--	--	--
		--	--	--	--
		--	--	--	--
		--	--	--	--
		--	--	--	--
		--	--	--	--
		--	--	--	--
		--	--	--	--
		--	--	--	--
		--	--	--	--
		--	--	--	--
		--	--	--	--

## Sheet: Figure 3g
	Time (h)	DRT Ω cm2 s
	1	0.615
	4	0.62
	8	0.627
	22.5	0.623
	35	0.6265
	46.5	0.634
	58	0.629
	71	0.632
	80	0.627
	93.5	0.62
	105.5	0.64
	117.5	0.63
	128	0.66
	140	0.665
	156	0.675
	164	0.71
	174.5	0.73
	188	0.67
	200.5	0.665
	211.5	0.66
	228	0.685
	238	0.71
	251	0.67
	261	0.7405
	273.5	0.752
	285.5	0.735
	296.5	0.75
	317	0.745
	330	0.785
	340.5	0.8
	354	0.875
	365	0.885
	377	0.8915
	390	0.88
	400	0.805
	410	0.86
	420	0.85

[truncated: 43 more sheets: Figure 4a,b, Figure 4c, Figure 4d, Figure 4e, Figure 4f, Figure 4g, Figure 4h, Figure 4i, Figure 5a,b,c,d, Figure 6a, Figure 6b,c, Figure 6e, Figure 7a, Figure7c, Figure 7d,e, Figure 7f,g,h, Supplementary Fig. 1, Supplementary Fig. 3, Supplementary Fig. 4a,b, Supplementary Fig. 5 …]
